# Supplementary material for: 3-[5-(2,4-Dichloro­phen­yl)-1-phenyl-4,5-dihydro-1H-pyrazol-3-yl]-4-hy­droxy-2H-chromen-2-one
Source: Acta Crystallogr Sect E Struct Rep Online. 2011 Jan 22;67(Pt 2):o437–8. doi: 10.1107/S1600536811001590 (PMC3051483; doi:10.1107/S1600536811001590)
Supplement: Supplementary file 2 [file e-67-0o437-Isup2.hkl]

# 
# h,k,l, Fc-squared, Fo-squared, sigma(Fo-squared) and status flag 
# 
data_I
_shelx_title ' mo_ma6_0m in P-1 (100K)' 
_shelx_refln_list_code          4 
_shelx_F_calc_maximum      188.55 
_exptl_crystal_F_000       464.00 
_reflns_d_resolution_high  0.7109 
 
loop_ 
 _symmetry_equiv_pos_as_xyz 
 'x, y, z' 
 '-x, -y, -z' 
 
_cell_length_a     6.2583 
_cell_length_b    11.5136 
_cell_length_c    14.2248 
_cell_angle_alpha  87.242 
_cell_angle_beta   88.821 
_cell_angle_gamma  76.181 
 
_shelx_F_squared_multiplier     1.000 
 
loop_ 
 _refln_index_h 
 _refln_index_k 
 _refln_index_l 
 _refln_F_squared_calc 
 _refln_F_squared_meas 
 _refln_F_squared_sigma 
 _refln_observed_status 
   1   0   0       93.13       88.05      0.95 o 
   2   0   0     1050.44     1144.81      9.65 o 
   3   0   0     1310.92     1468.56     12.35 o 
   4   0   0     1080.47     1104.18     10.68 o 
   5   0   0       37.84       52.02      1.47 o 
   6   0   0       12.65        9.72      0.85 o 
   7   0   0        4.52        5.05      0.86 o 
   8   0   0       56.65       75.67      3.02 o 
  -8   1   0        1.46        2.15      1.18 o 
  -7   1   0      140.26      131.36      3.97 o 
  -6   1   0       35.30       19.92      1.21 o 
  -5   1   0        1.97        5.40      0.63 o 
  -4   1   0      209.11      227.77      2.90 o 
  -3   1   0       39.04       57.41      1.07 o 
  -2   1   0     1689.16     1726.54     20.14 o 
  -1   1   0      312.63      254.58      3.29 o 
   0   1   0      285.10      284.13      3.38 o 
   1   1   0     1353.48     1408.35     16.30 o 
   2   1   0      108.95      110.77      1.50 o 
   3   1   0      499.39      480.02      5.76 o 
   4   1   0      365.90      438.41      3.45 o 
   5   1   0       10.51       11.60      0.61 o 
   6   1   0      465.56      426.00      5.82 o 
   7   1   0      312.60      290.78      5.35 o 
   8   1   0       25.57       25.77      2.68 o 
  -8   2   0        8.42        7.87      2.78 o 
  -7   2   0       20.66       25.36      3.41 o 
  -6   2   0      147.12      129.54      5.11 o 
  -5   2   0      760.05      728.75      8.42 o 
  -4   2   0       18.78       16.60      0.92 o 
  -3   2   0        0.24        3.88      0.38 o 
  -2   2   0     2952.48     3255.05     28.49 o 
  -1   2   0    18928.68    19546.27    267.49 o 
   0   2   0      437.53      457.02      4.85 o 
   1   2   0     1486.93     1555.83     22.70 o 
   2   2   0       68.93       76.15      2.15 o 
   3   2   0      514.04      473.17      4.58 o 
   4   2   0      501.96      585.84      5.34 o 
   5   2   0       22.39       16.47      0.58 o 
   6   2   0      239.62      218.80      3.20 o 
   7   2   0       12.07       10.18      1.35 o 
   8   2   0       39.50       46.85      3.36 o 
  -8   3   0       14.97       12.75      1.74 o 
  -7   3   0       47.53       53.52      2.70 o 
  -6   3   0        9.69       12.72      1.49 o 
  -5   3   0      145.87      125.09      2.83 o 
  -4   3   0        6.38        3.71      0.70 o 
  -3   3   0       49.13       44.82      0.89 o 
  -2   3   0      168.75      254.96      2.76 o 
  -1   3   0      141.57      132.11      1.71 o 
   0   3   0        0.23        2.22      0.24 o 
   1   3   0      201.61      189.37      2.97 o 
   3   3   0        1.87        0.69      0.31 o 
   4   3   0      146.55      161.30      2.26 o 
   5   3   0       76.52       74.43      1.79 o 
   6   3   0      155.79      154.98      2.35 o 
   7   3   0      285.41      282.83      4.43 o 
   8   3   0       23.54       19.65      3.28 o 
  -7   4   0       44.74       40.47      2.62 o 
  -6   4   0      215.47      210.18      5.48 o 
  -5   4   0       72.46       53.41      2.73 o 
  -4   4   0       94.35      107.15      2.48 o 
  -3   4   0      419.21      436.12     13.74 o 
  -2   4   0      876.34      921.48      8.50 o 
  -1   4   0      359.71      403.16      3.74 o 
   0   4   0     1817.13     1779.07     17.83 o 
   1   4   0      915.93      944.43      8.70 o 
   2   4   0     1664.57     1626.37    107.44 o 
   3   4   0       39.30       56.56      1.41 o 
   4   4   0      398.15      381.49      4.62 o 
   5   4   0      316.50      309.16      3.81 o 
   6   4   0      106.62      100.89      1.91 o 
   7   4   0       56.24       55.81      1.90 o 
   8   4   0       61.04       71.92      2.70 o 
  -7   5   0        0.27        2.39      1.18 o 
  -6   5   0        0.91       -0.11      1.35 o 
  -5   5   0       11.96        9.11      1.85 o 
  -4   5   0        0.63        2.76      0.41 o 
  -3   5   0      202.51      199.84      3.29 o 
  -2   5   0       39.22       39.67      0.77 o 
  -1   5   0      102.52      117.20      1.80 o 
   0   5   0      110.01      122.31      1.90 o 
   1   5   0     2953.47     2899.60     23.62 o 
   2   5   0     1023.41     1160.82     12.32 o 
   3   5   0      204.03      208.13      2.69 o 
   4   5   0        0.45        0.55      0.38 o 
   5   5   0      172.18      152.62      2.48 o 
   6   5   0       48.62       47.42      1.67 o 
   7   5   0        3.64        4.28      0.74 o 
   8   5   0       42.33       34.27      1.49 o 
  -7   6   0       45.57       57.09      3.81 o 
  -6   6   0        0.02        0.80      0.96 o 
  -5   6   0       23.81       34.29      2.40 o 
  -4   6   0       85.25       78.57      2.02 o 
  -3   6   0        3.33        6.68      0.59 o 
  -2   6   0       15.35       18.42      0.65 o 
  -1   6   0        4.33       10.54      0.49 o 
   0   6   0       24.04       13.96      0.55 o 
   1   6   0       14.16        8.41      0.47 o 
   2   6   0     1156.10     1175.41     15.36 o 
   3   6   0      425.66      386.20      4.46 o 
   4   6   0      327.28      333.73      3.54 o 
   5   6   0      123.97      115.27      1.55 o 
   6   6   0       20.71       20.07      1.15 o 
   7   6   0        0.18       -0.76      0.48 o 
   8   6   0        0.73        0.07      0.62 o 
  -6   7   0        8.95       12.76      1.76 o 
  -5   7   0        0.00        0.46      0.92 o 
  -4   7   0       57.39       57.44      2.39 o 
  -3   7   0        6.60        3.02      0.62 o 
  -2   7   0        0.05        0.46      0.28 o 
  -1   7   0      164.01      177.15      1.96 o 
   0   7   0      148.71      127.14      1.68 o 
   1   7   0       13.13        6.93      0.49 o 
   2   7   0      346.18      341.97      4.12 o 
   4   7   0        5.57        7.70      0.64 o 
   5   7   0       11.19       13.45      0.76 o 
   6   7   0      240.75      255.65      3.20 o 
   7   7   0        0.05        0.50      0.40 o 
   8   7   0       29.91       37.83      1.28 o 
  -6   8   0        5.68       10.13      3.96 o 
  -5   8   0       87.75       76.78      3.43 o 
  -4   8   0       53.39       52.39      2.05 o 
  -3   8   0      121.93      101.79      2.57 o 
  -2   8   0        0.60        1.62      1.59 o 
  -1   8   0      107.52       92.74      1.50 o 
   0   8   0      257.43      252.98      2.78 o 
   1   8   0        9.66       10.46      0.66 o 
   2   8   0      122.17      115.73      2.96 o 
   4   8   0      100.38       86.94      1.86 o 
   5   8   0       89.51       94.91      1.88 o 
   6   8   0       23.84       25.25      1.09 o 
   7   8   0       67.39       64.82      1.58 o 
   8   8   0        8.70        6.82      0.89 o 
  -5   9   0       25.70       22.79      2.34 o 
  -4   9   0        1.46        3.64      0.86 o 
  -3   9   0      156.75      130.58      2.78 o 
  -2   9   0       92.48       99.51      2.01 o 
  -1   9   0       15.19       13.99      0.78 o 
   0   9   0       53.16       56.55      1.61 o 
   1   9   0      145.77      133.34      2.06 o 
   2   9   0      156.45      172.74      2.78 o 
   3   9   0        2.93        1.99      0.56 o 
   4   9   0       51.20       52.54      1.58 o 
   5   9   0      301.60      309.72      4.40 o 
   6   9   0       41.90       40.59      2.30 o 
   7   9   0       18.64       18.90      1.08 o 
   8   9   0        0.45       -0.14      0.57 o 
  -5  10   0        3.50        6.86      1.65 o 
  -4  10   0       85.78       77.57      2.61 o 
  -3  10   0        1.84       -0.10      0.73 o 
  -2  10   0     1375.34     1362.94     15.19 o 
  -1  10   0       27.36       27.19      1.06 o 
   0  10   0      129.23      133.30      2.02 o 
   1  10   0      263.69      253.95      3.21 o 
   2  10   0      124.60      127.68      2.43 o 
   3  10   0        0.05        0.51      0.48 o 
   4  10   0       18.64       15.84      1.51 o 
   5  10   0        5.13        6.01      0.77 o 
   6  10   0        5.37        4.00      0.69 o 
   7  10   0      119.71      111.65      2.30 o 
   8  10   0        1.55        1.88      0.73 o 
  -4  11   0      190.41      224.09      5.93 o 
  -3  11   0        2.04        1.01      0.90 o 
  -2  11   0      370.38      374.04      7.90 o 
  -1  11   0       77.68       81.65      3.19 o 
   0  11   0       72.82       66.36      1.48 o 
   1  11   0        0.07       -0.56      0.44 o 
   2  11   0      670.22      646.20      7.52 o 
   3  11   0      155.84      143.30      2.77 o 
   4  11   0      117.57      111.67      2.46 o 
   5  11   0      250.66      254.39      4.13 o 
   6  11   0      163.58      168.22      3.06 o 
   7  11   0       55.97       55.27      1.78 o 
  -4  12   0        0.75        0.61      0.96 o 
  -3  12   0       73.20       76.19      2.80 o 
  -2  12   0        8.45       11.56      1.45 o 
  -1  12   0      124.06      126.95      2.93 o 
   0  12   0       10.44        9.38      0.87 o 
   1  12   0       90.92       94.51      2.65 o 
   2  12   0       27.51       23.30      1.32 o 
   3  12   0      297.34      309.37      4.66 o 
   4  12   0       33.44       34.75      1.59 o 
   5  12   0       22.08       22.49      1.41 o 
   6  12   0       18.09       18.97      1.25 o 
   7  12   0      185.61      196.95      3.58 o 
  -3  13   0      137.85      142.96      3.98 o 
  -2  13   0       52.44       44.85      2.39 o 
  -1  13   0      217.29      206.72      4.01 o 
   0  13   0       49.89       51.09      2.51 o 
   1  13   0      417.91      419.89      4.99 o 
   2  13   0      213.57      195.81      3.56 o 
   3  13   0        8.37        6.53      0.88 o 
   4  13   0       39.65       43.13      1.82 o 
   5  13   0      412.00      412.00      6.02 o 
   6  13   0      106.67       96.69      3.07 o 
  -2  14   0       81.59       81.27      3.07 o 
  -1  14   0       17.56       15.11      1.61 o 
   0  14   0        0.42        1.53      1.05 o 
   1  14   0        0.01       -1.24      0.62 o 
   2  14   0      250.17      259.68      5.03 o 
   3  14   0       19.45       21.97      1.56 o 
   4  14   0       87.14       89.28      2.54 o 
   5  14   0       25.99       27.33      1.54 o 
   6  14   0        2.19        1.77      0.93 o 
  -1  15   0        4.63        3.28      1.29 o 
   0  15   0      278.07      291.42      5.81 o 
   1  15   0       17.05       14.03      1.18 o 
   2  15   0       29.57       31.76      1.76 o 
   3  15   0        5.06        6.75      1.14 o 
   4  15   0      203.69      209.39      4.13 o 
   5  15   0       21.15       18.70      1.52 o 
   1  16   0       44.97       48.22      3.57 o 
   2  16   0        3.78        3.20      2.03 o 
   3  16   0       64.95       69.07      2.40 o 
  -3 -16   1      101.60      109.98      3.28 o 
  -2 -16   1        0.30       -0.49      0.90 o 
  -5 -15   1        0.40       -0.13      1.02 o 
  -4 -15   1      101.07      103.64      2.84 o 
  -3 -15   1       14.84       13.12      1.25 o 
  -2 -15   1        0.17       -0.25      0.73 o 
  -1 -15   1       49.48       40.30      3.14 o 
   0 -15   1      190.99      196.57      4.56 o 
   1 -15   1       31.00       25.24      2.01 o 
  -6 -14   1       16.42       19.95      1.83 o 
  -5 -14   1        0.28       -0.61      0.76 o 
  -4 -14   1       78.67       79.50      2.39 o 
  -3 -14   1        3.69        3.50      0.85 o 
  -2 -14   1      168.34      169.07      3.40 o 
  -1 -14   1      114.83      111.36      2.39 o 
   0 -14   1       21.45       22.91      1.88 o 
   1 -14   1        2.55        1.80      1.08 o 
   2 -14   1       67.77       64.21      2.83 o 
  -6 -13   1        0.02       -0.85      0.72 o 
  -5 -13   1       73.87       77.01      2.31 o 
  -4 -13   1        0.01        0.18      0.76 o 
  -3 -13   1       30.08       27.15      1.51 o 
  -2 -13   1        4.54        6.18      0.89 o 
  -1 -13   1      156.61      159.35      2.69 o 
   0 -13   1        7.64        9.13      1.51 o 
   1 -13   1       50.11       49.83      2.00 o 
   2 -13   1        7.21        6.29      1.38 o 
   3 -13   1       17.40       19.44      1.81 o 
  -7 -12   1       26.09       28.52      2.21 o 
  -6 -12   1        4.78        7.84      1.00 o 
  -5 -12   1       16.42       15.05      1.20 o 
  -4 -12   1        1.34        0.80      0.61 o 
  -3 -12   1      417.13      420.96      5.71 o 
  -2 -12   1       10.25        7.43      0.85 o 
  -1 -12   1        9.01        9.76      0.79 o 
   0 -12   1       58.12       65.27      1.64 o 
   1 -12   1      129.87      128.71      2.96 o 
   2 -12   1      235.15      248.36      5.15 o 
   3 -12   1       14.86       16.22      1.65 o 
   4 -12   1        9.71        8.48      1.35 o 
  -7 -11   1        1.99        1.50      0.77 o 
  -6 -11   1        9.01       10.98      0.99 o 
  -5 -11   1       32.16       32.15      1.57 o 
  -4 -11   1        0.23        0.41      0.51 o 
  -3 -11   1       54.35       52.67      1.65 o 
  -2 -11   1        0.15        0.83      0.55 o 
  -1 -11   1       79.41       93.34      1.81 o 
   0 -11   1      471.49      463.12      4.77 o 
   1 -11   1      420.04      422.48      5.99 o 
   2 -11   1       78.37       83.98      3.05 o 
   3 -11   1        0.03        0.53      0.88 o 
   4 -11   1        0.18        0.60      2.79 o 
  -7 -10   1      735.73      785.80      8.54 o 
  -6 -10   1       11.87       10.92      0.92 o 
  -5 -10   1      138.31      141.19      2.77 o 
  -4 -10   1      584.71      578.94      6.93 o 
  -3 -10   1      247.73      233.81      3.59 o 
  -2 -10   1       59.31       56.77      1.59 o 
  -1 -10   1      357.55      355.05      4.08 o 
   0 -10   1       56.40       57.13      1.41 o 
   1 -10   1      522.35      526.88      5.56 o 
   2 -10   1      680.73      697.80      8.70 o 
   3 -10   1       30.97       27.63      1.76 o 
   4 -10   1       38.34       41.18      2.43 o 
   5 -10   1       72.43       91.13      3.60 o 
  -8  -9   1      313.37      319.70      4.76 o 
  -7  -9   1        2.53        3.37      0.65 o 
  -6  -9   1       67.83       61.74      1.64 o 
  -5  -9   1      151.96      164.01      2.91 o 
  -4  -9   1       44.60       37.32      1.29 o 
  -3  -9   1        7.25        6.68      0.68 o 
  -2  -9   1        2.19        4.35      0.66 o 
  -1  -9   1     1700.93     1691.94     14.67 o 
   0  -9   1      159.10      163.30      2.19 o 
   1  -9   1      208.41      201.10      2.71 o 
   2  -9   1       24.89       25.38      1.33 o 
   3  -9   1      683.59      675.28      7.52 o 
   4  -9   1        0.95        0.16      0.70 o 
   5  -9   1       21.21       20.36      2.23 o 
  -8  -8   1      374.09      415.65      7.00 o 
  -7  -8   1      114.79      120.66      2.13 o 
  -6  -8   1       44.41       40.94      1.34 o 
  -5  -8   1       24.01       29.98      2.06 o 
  -4  -8   1       84.39       65.81      1.66 o 
  -3  -8   1       57.70       19.66      2.30 o 
  -2  -8   1        2.65        5.08      0.56 o 
  -1  -8   1      229.95      256.71      2.76 o 
   0  -8   1      276.09      252.24      2.79 o 
   1  -8   1       20.24       15.12      0.65 o 
   2  -8   1      928.93      920.85      8.49 o 
   3  -8   1      145.00      146.40      2.53 o 
   4  -8   1       27.28       25.65      1.48 o 
   5  -8   1        8.00        9.23      1.61 o 
   6  -8   1      329.03      380.09      8.99 o 
  -8  -7   1        9.52        4.79      0.90 o 
  -7  -7   1        0.07        0.57      0.61 o 
  -6  -7   1        0.50        0.19      0.61 o 
  -5  -7   1      193.53      181.78      2.80 o 
  -4  -7   1      206.89      194.74      3.53 o 
  -2  -7   1      975.27      950.63      9.51 o 
  -1  -7   1        0.24       -0.21      0.26 o 
   0  -7   1     1015.06     1033.04      8.46 o 
   1  -7   1       42.67       47.24      1.02 o 
   2  -7   1        2.72        1.78      0.69 o 
   3  -7   1       70.51       66.39      1.95 o 
   4  -7   1       23.19       26.10      1.42 o 
   5  -7   1       10.55        4.27      1.22 o 
   6  -7   1       28.83       29.35      2.54 o 
  -8  -6   1       99.18      111.98      4.67 o 
  -7  -6   1       72.91       73.79      1.83 o 
  -6  -6   1       22.51       19.15      1.10 o 
  -5  -6   1       97.50       78.88      2.54 o 
  -4  -6   1      521.41      518.62      5.89 o 
  -3  -6   1       52.22       39.77      1.03 o 
  -2  -6   1       49.30       64.68      1.65 o 
  -1  -6   1      380.36      426.81      4.16 o 
   0  -6   1       14.39       17.20      0.59 o 
   1  -6   1     1289.35     1290.98     11.01 o 
   2  -6   1       99.17      117.55      1.55 o 
   3  -6   1      233.28      269.56      4.94 o 
   4  -6   1      538.55      510.62      6.36 o 
   5  -6   1      198.98      211.96      5.59 o 
   6  -6   1        0.01       -1.26      0.80 o 
   7  -6   1      112.77      103.04      4.23 o 
  -8  -5   1        2.51        2.32      1.35 o 
  -7  -5   1       43.92       45.06      1.66 o 
  -6  -5   1      458.02      479.79      5.16 o 
  -5  -5   1      114.00      113.85      2.28 o 
  -4  -5   1       16.65       23.45      1.16 o 
  -3  -5   1      501.96      502.88      5.33 o 
  -2  -5   1      156.91      146.32      2.49 o 
  -1  -5   1      246.75      245.59      3.39 o 
   0  -5   1       25.30       15.97      0.59 o 
   1  -5   1      155.55      159.73      1.82 o 
   2  -5   1      471.96      501.15      4.71 o 
   3  -5   1      229.05      210.12      3.66 o 
   4  -5   1       37.00       44.44      1.25 o 
   5  -5   1       11.17        9.09      1.35 o 
   6  -5   1        2.01        1.82      1.93 o 
   7  -5   1       82.41      104.84      4.14 o 
  -8  -4   1       68.38       76.96      2.19 o 
  -7  -4   1       58.84       54.48      2.03 o 
  -6  -4   1      198.41      186.93      2.69 o 
  -5  -4   1      161.36      149.40      2.36 o 
  -4  -4   1      376.28      374.72      5.09 o 
  -3  -4   1      380.44      424.61      5.35 o 
  -2  -4   1     1715.82     1739.64     15.88 o 
  -1  -4   1      791.63      760.54     12.67 o 
   0  -4   1     1010.71      981.70      9.17 o 
   1  -4   1      412.95      477.57      4.79 o 
   2  -4   1     1801.64     1919.78     15.79 o 
   3  -4   1      736.97      760.29     11.94 o 
   4  -4   1       29.55       28.88      1.37 o 
   5  -4   1      281.43      277.61      4.96 o 
   6  -4   1      119.77      122.02      4.02 o 
   7  -4   1        2.50        4.40      1.22 o 
  -8  -3   1        8.87        5.21      0.85 o 
  -7  -3   1       26.51       28.37      1.28 o 
  -6  -3   1        1.60        0.78      0.43 o 
  -5  -3   1       53.12       53.95      1.22 o 
  -4  -3   1        0.01       -0.33      0.27 o 
  -3  -3   1       77.14       70.54      2.59 o 
  -1  -3   1     1483.79     1566.76    114.20 o 
   0  -3   1     1059.49     1188.89     10.84 o 
   1  -3   1     1236.86     1287.48     12.87 o 
   2  -3   1      503.41      440.91      4.50 o 
   3  -3   1      681.37      609.73     10.58 o 
   4  -3   1       51.21       56.36      1.24 o 
   5  -3   1      283.33      247.86      3.81 o 
   6  -3   1       33.35       37.19      2.26 o 
   7  -3   1        4.60        9.05      1.46 o 
   8  -3   1       37.48       49.61      5.36 o 
  -8  -2   1       19.72       16.77      1.03 o 
  -7  -2   1        8.79        8.87      1.48 o 
  -6  -2   1       12.27       14.68      0.68 o 
  -5  -2   1      579.27      554.82      5.71 o 
  -4  -2   1       56.41       71.99      1.35 o 
  -3  -2   1     1691.52     1631.76     52.20 o 
  -2  -2   1      577.54      548.32      7.01 o 
  -1  -2   1      875.59      914.15     10.83 o 
   0  -2   1     2219.83     2258.65     25.88 o 
   1  -2   1     8153.96     8487.90     84.74 o 
   2  -2   1     1091.51     1155.41     11.53 o 
   3  -2   1      202.94      222.19      3.00 o 
   4  -2   1      438.37      426.37     10.31 o 
   5  -2   1      233.87      251.11      6.26 o 
   6  -2   1        6.44        6.70      0.86 o 
   7  -2   1       49.31       36.29      2.29 o 
   8  -2   1        6.17        7.30      1.42 o 
  -8  -1   1       13.33       17.00      1.57 o 
  -7  -1   1        1.98        3.50      0.59 o 
  -6  -1   1        5.42        2.72      0.56 o 
  -5  -1   1       22.44       26.35      0.65 o 
  -4  -1   1       71.20       85.96      1.52 o 
  -3  -1   1      849.06      902.93      8.77 o 
  -2  -1   1     4010.46     3840.17     44.16 o 
  -1  -1   1     8465.52     8590.35     98.80 o 
   0  -1   1        0.02       -1.46      0.73 o 
   1  -1   1     4570.54     4557.35     45.48 o 
   2  -1   1      514.62      434.84     12.69 o 
   3  -1   1       99.60       87.29      1.21 o 
   4  -1   1       67.47       67.94      1.16 o 
   5  -1   1       22.93       24.83      1.00 o 
   6  -1   1        0.06        0.92      0.62 o 
   7  -1   1        3.52        5.33      0.86 o 
   8  -1   1       39.49       45.05      2.64 o 
  -8   0   1       19.97       14.73      2.50 o 
  -7   0   1       37.00       29.67      1.79 o 
  -6   0   1      586.68      511.15      6.42 o 
  -5   0   1      163.29      155.67      2.33 o 
  -4   0   1     1313.04     1280.50     12.16 o 
  -3   0   1      482.41      537.04      4.50 o 
  -2   0   1       86.97       77.48      1.01 o 
  -1   0   1     4251.56     4218.78     42.51 o 
   1   0   1     1492.25     1541.04     20.76 o 
   2   0   1      254.58      239.47      2.93 o 
   3   0   1     3948.40     4047.91     33.00 o 
   4   0   1      553.33      518.83      5.35 o 
   5   0   1      212.25      210.50      2.99 o 
   6   0   1      187.40      167.49      3.14 o 
   7   0   1        4.80        5.22      0.94 o 
   8   0   1        0.25        3.07      0.80 o 
  -8   1   1      140.53      155.93      4.66 o 
  -7   1   1        4.71        4.65      1.06 o 
  -6   1   1       67.61       56.64      2.29 o 
  -5   1   1       36.85       21.86      0.93 o 
  -4   1   1        5.69        5.73      0.46 o 
  -3   1   1     3651.10     3794.74     33.81 o 
  -2   1   1       27.84       16.00      1.02 o 
  -1   1   1       10.91       28.39      0.74 o 
   0   1   1     1857.58     1877.10     18.73 o 
   1   1   1      154.63      135.95      1.71 o 
   2   1   1     2729.43     2745.76     22.37 o 
   3   1   1        1.74        0.61      0.26 o 
   4   1   1       82.71      102.01      1.57 o 
   5   1   1       71.24       84.98      1.48 o 
   6   1   1       43.07       40.80      1.29 o 
   7   1   1       24.02       28.40      1.95 o 
   8   1   1        0.66        0.41      0.76 o 
  -8   2   1       21.70       23.26      2.13 o 
  -7   2   1       20.15       13.65      1.53 o 
  -6   2   1       43.63       37.06      2.11 o 
  -5   2   1      836.99      773.62     12.81 o 
  -4   2   1       14.17       18.85      0.87 o 
  -3   2   1       18.42       41.36      1.22 o 
  -2   2   1       16.44       15.90      0.49 o 
  -1   2   1      683.57      753.88      7.74 o 
   0   2   1     1842.00     1819.24     20.73 o 
   1   2   1     1692.26     1661.02     42.25 o 
   2   2   1       17.05       28.99      0.73 o 
   3   2   1     1804.92     1839.39     15.51 o 
   4   2   1     1355.38     1362.06     10.86 o 
   5   2   1      200.71      208.34      2.08 o 
   6   2   1        3.10        2.99      0.53 o 
   7   2   1       72.73       61.19      1.88 o 
   8   2   1        0.51        0.25      0.68 o 
  -8   3   1       19.94       26.87      2.36 o 
  -7   3   1       41.07       42.29      2.95 o 
  -6   3   1        6.82       12.17      1.45 o 
  -5   3   1       12.62        6.18      1.25 o 
  -4   3   1      414.29      441.53      6.32 o 
  -3   3   1      202.94      240.98      2.59 o 
  -2   3   1     5678.79     5755.63     49.93 o 
  -1   3   1     1556.59     1699.91     15.18 o 
   0   3   1     2691.89     2836.09     27.87 o 
   1   3   1    35552.97    35530.48    488.07 o 
   3   3   1       71.72       70.94      1.27 o 
   4   3   1     1304.93     1437.03     12.65 o 
   5   3   1       47.93       45.35      0.96 o 
   6   3   1      397.61      368.87      4.11 o 
   7   3   1       41.68       35.78      1.47 o 
   8   3   1        0.10       -0.32      1.27 o 
  -7   4   1        4.00        8.35      1.45 o 
  -6   4   1      139.11      136.57      4.21 o 
  -5   4   1      126.27       97.96      4.54 o 
  -4   4   1       98.64      104.02      2.36 o 
  -3   4   1       75.83       70.11      1.13 o 
  -2   4   1       88.74      105.87      1.45 o 
  -1   4   1      288.69      279.79      2.94 o 
   0   4   1       88.71       84.45      1.36 o 
   1   4   1        0.72        0.49      0.35 o 
   3   4   1      950.85      847.90      9.95 o 
   4   4   1       69.79       46.09      1.60 o 
   5   4   1        3.53        9.02      0.70 o 
   6   4   1        0.60        0.39      0.31 o 
   7   4   1      175.43      163.10      2.61 o 
   8   4   1       66.47       65.57      2.20 o 
  -7   5   1        5.66        8.07      1.50 o 
  -6   5   1       37.58       40.31      2.91 o 
  -5   5   1       51.34       42.62      2.23 o 
  -4   5   1       86.97       82.80      2.88 o 
  -3   5   1      775.04      740.26     11.06 o 
  -2   5   1      255.11      303.69      2.84 o 
  -1   5   1       24.92       11.76      0.67 o 
   0   5   1      246.38      250.84      3.19 o 
   1   5   1     1311.39     1279.11     11.77 o 
   2   5   1      182.66      183.86      2.82 o 
   3   5   1     1063.73     1104.28     10.68 o 
   4   5   1        2.07        2.39      0.27 o 
   5   5   1       20.18       15.26      0.53 o 
   6   5   1       17.98       18.57      0.76 o 
   7   5   1      126.64      126.45      2.09 o 
   8   5   1        0.68       -0.27      0.52 o 
  -7   6   1        2.42        4.45      2.16 o 
  -6   6   1        3.69        4.37      1.23 o 
  -5   6   1       15.43       19.39      3.65 o 
  -4   6   1      429.28      386.69      5.78 o 
  -3   6   1        4.97        4.93      0.73 o 
  -2   6   1      394.19      384.16      4.12 o 
  -1   6   1      203.42      205.12      2.18 o 
   0   6   1      523.75      495.68      4.36 o 
   1   6   1      311.70      317.47      6.80 o 
   2   6   1     1098.96     1258.29     13.37 o 
   3   6   1      683.69      662.00      7.71 o 
   4   6   1      246.15      227.00      2.88 o 
   5   6   1       79.30       78.02      1.44 o 
   6   6   1       64.09       60.48      1.32 o 
   7   6   1       35.11       36.45      1.39 o 
   8   6   1        0.13        1.01      0.52 o 
  -6   7   1        2.74        2.25      1.17 o 
  -5   7   1        2.60        1.65      0.98 o 
  -4   7   1      517.95      485.91      7.18 o 
  -3   7   1        0.00       -0.61      0.35 o 
  -2   7   1      232.04      229.55      2.96 o 
  -1   7   1        1.49        3.19      0.33 o 
   0   7   1       82.24       74.14      1.22 o 
   1   7   1      101.39      107.78      1.62 o 
   2   7   1     1685.78     1689.24     15.98 o 
   4   7   1        0.16        0.20      0.34 o 
   5   7   1       12.76       14.72      0.98 o 
   6   7   1       59.68       58.87      1.38 o 
   7   7   1       39.92       36.48      1.22 o 
   8   7   1       22.12       21.81      1.33 o 
  -6   8   1       17.68       16.90      2.13 o 
  -5   8   1       44.23       45.06      2.80 o 
  -4   8   1       13.86       17.14      1.27 o 
  -3   8   1       23.14       21.98      1.23 o 
  -2   8   1      113.79      122.32      1.93 o 
  -1   8   1      423.86      415.05      3.77 o 
   0   8   1       72.80       86.92      1.42 o 
   1   8   1      259.38      272.48      2.90 o 
   2   8   1      322.31      309.03      3.97 o 
   3   8   1      819.08      794.37     26.34 o 
   4   8   1        0.15        1.45      0.44 o 
   5   8   1      131.62      120.78      2.17 o 
   6   8   1        4.73        4.85      0.58 o 
   7   8   1       49.52       56.95      1.53 o 
   8   8   1        1.32        2.20      0.60 o 
  -5   9   1       24.10       20.40      2.19 o 
  -4   9   1       21.55       15.51      1.29 o 
  -3   9   1      160.50      164.44      3.14 o 
  -2   9   1        2.38        1.92      0.58 o 
  -1   9   1       12.74       13.31      0.76 o 
   0   9   1      765.23      772.32      6.80 o 
   1   9   1      242.06      211.55      2.53 o 
   2   9   1      152.16      158.54      2.67 o 
   3   9   1       88.42       79.18      2.19 o 
   4   9   1        2.45        2.59      0.80 o 
   5   9   1       68.57       66.45      1.68 o 
   6   9   1       58.16       62.03      1.63 o 
   7   9   1      168.34      178.18      2.86 o 
   8   9   1        1.13        1.32      0.67 o 
  -5  10   1       37.20       39.46      6.42 o 
  -4  10   1       13.37       14.83      1.37 o 
  -3  10   1        3.80        4.14      0.94 o 
  -2  10   1       35.28       34.58      1.93 o 
  -1  10   1       26.15       22.62      1.35 o 
   0  10   1       12.57       12.28      0.99 o 
   1  10   1       57.96       61.93      1.44 o 
   2  10   1       40.51       38.85      1.77 o 
   3  10   1        1.64        3.94      0.62 o 
   4  10   1      710.29      718.30      8.28 o 
   5  10   1        1.49        0.16      0.43 o 
   6  10   1        0.33        0.74      0.55 o 
   7  10   1       67.80       73.51      1.98 o 
   8  10   1       20.29       22.09      1.31 o 
  -4  11   1       13.55       18.14      1.95 o 
  -3  11   1       15.84       13.11      1.43 o 
  -2  11   1        0.07       -1.52      0.81 o 
  -1  11   1      425.35      425.89      5.37 o 
   0  11   1       53.38       48.90      1.28 o 
   1  11   1      564.44      563.47      5.95 o 
   2  11   1      353.62      338.79      4.73 o 
   3  11   1        0.08       -0.08      0.49 o 
   4  11   1      288.48      280.55      4.31 o 
   5  11   1      161.37      172.08      4.16 o 
   6  11   1      139.34      134.04      2.71 o 
   7  11   1        2.34        0.43      0.57 o 
  -4  12   1        4.95        7.10      1.26 o 
  -3  12   1        7.70        6.50      1.27 o 
  -2  12   1      513.29      474.61     10.11 o 
  -1  12   1       15.62       15.42      1.27 o 
   0  12   1       20.46       21.86      1.22 o 
   1  12   1      128.34      127.47      2.27 o 
   2  12   1      123.53      128.69      2.69 o 
   3  12   1      252.31      249.07      4.04 o 
   4  12   1       35.61       38.17      2.27 o 
   5  12   1        0.16       -0.29      0.53 o 
   6  12   1       17.89       17.93      1.24 o 
   7  12   1        1.26        1.56      0.69 o 
  -3  13   1       14.17       15.97      1.74 o 
  -2  13   1       12.29       10.21      1.44 o 
  -1  13   1      679.24      665.55     10.18 o 
   0  13   1      911.25      929.76     10.13 o 
   1  13   1      463.63      453.64      5.28 o 
   2  13   1       44.61       45.94      1.76 o 
   3  13   1       20.11       19.16      1.30 o 
   4  13   1      274.17      284.19      4.63 o 
   5  13   1        2.05        2.13      0.77 o 
   6  13   1        4.80        4.39      0.86 o 
  -2  14   1       22.72       28.41      2.97 o 
  -1  14   1      105.19      105.48      3.50 o 
   0  14   1      154.20      161.76      3.46 o 
   1  14   1       45.83       46.14      2.35 o 
   2  14   1        2.60        1.69      0.78 o 
   3  14   1        5.52        3.92      0.85 o 
   4  14   1        2.27        2.17      0.81 o 
   5  14   1       96.08      108.52      2.85 o 
   6  14   1       88.98       88.60      2.66 o 
  -1  15   1      361.71      364.44      8.28 o 
   0  15   1       79.85       74.37      3.40 o 
   1  15   1        1.88        1.04      0.82 o 
   2  15   1        3.86        2.26      0.92 o 
   3  15   1       15.74       15.36      1.35 o 
   4  15   1       26.56       28.32      1.61 o 
   5  15   1       78.41       77.84      2.94 o 
   1  16   1        0.38       -0.21      1.72 o 
   2  16   1       11.18       13.46      1.74 o 
   3  16   1        1.17        1.85      0.92 o 
  -2 -16   2       39.30       35.03      2.66 o 
  -4 -15   2       12.18        9.59      1.38 o 
  -3 -15   2        1.24       -0.77      0.91 o 
  -2 -15   2        4.28        2.28      0.85 o 
  -1 -15   2        9.66        6.73      1.39 o 
   0 -15   2       67.23       77.67      3.19 o 
   1 -15   2        8.40        6.94      1.44 o 
  -5 -14   2        1.78        2.22      0.91 o 
  -4 -14   2        3.76        2.22      0.93 o 
  -3 -14   2       63.55       60.33      2.05 o 
  -2 -14   2       84.90       82.82      2.35 o 
  -1 -14   2        0.57       -1.25      0.62 o 
   0 -14   2      113.12      115.94      3.34 o 
   1 -14   2       29.26       33.03      2.60 o 
   2 -14   2       60.87       59.93      4.43 o 
  -6 -13   2        1.77        0.76      0.79 o 
  -5 -13   2        1.42        3.17      0.92 o 
  -4 -13   2        0.15       -0.35      0.59 o 
  -3 -13   2        1.51        0.53      0.66 o 
  -2 -13   2        0.94        0.19      0.63 o 
  -1 -13   2      109.48      112.11      2.16 o 
   0 -13   2      116.33      119.56      2.84 o 
   1 -13   2       74.46       73.42      2.34 o 
   2 -13   2       32.20       29.59      2.11 o 
   3 -13   2        2.52        2.05      1.67 o 
  -7 -12   2       19.92       17.08      1.36 o 
  -6 -12   2        4.67        6.69      1.08 o 
  -5 -12   2       21.30       15.44      1.32 o 
  -4 -12   2       48.92       45.81      1.73 o 
  -3 -12   2        0.85       -0.16      0.56 o 
  -2 -12   2       81.11       70.23      2.71 o 
  -1 -12   2       61.29       63.81      1.75 o 
   0 -12   2       62.48       63.84      2.49 o 
   1 -12   2       42.44       40.50      1.76 o 
   2 -12   2        2.74        4.49      1.14 o 
   3 -12   2       36.79       33.83      2.34 o 
   4 -12   2        0.75        3.29      1.35 o 
  -7 -11   2      207.62      211.29      3.89 o 
  -6 -11   2       69.39       71.00      2.57 o 
  -5 -11   2        2.34        2.27      0.66 o 
  -4 -11   2      131.85      133.33      2.73 o 
  -3 -11   2        8.70        9.29      0.87 o 
  -2 -11   2       51.28       50.12      1.61 o 
  -1 -11   2       42.18       37.74      1.23 o 
   0 -11   2       15.64       16.25      0.89 o 
   1 -11   2       91.91       92.35      2.12 o 
   2 -11   2        8.30       10.05      1.07 o 
   3 -11   2       13.29       16.94      2.20 o 
   4 -11   2       47.73       45.74      2.22 o 
  -7 -10   2        0.39       -0.96      0.64 o 
  -6 -10   2        7.33       10.00      1.48 o 
  -5 -10   2       92.99       93.73      2.22 o 
  -4 -10   2      111.55      107.33      2.31 o 
  -3 -10   2      464.18      420.23      5.38 o 
  -2 -10   2      124.64      129.48      2.46 o 
  -1 -10   2      200.48      192.54      2.68 o 
   0 -10   2       25.47       26.05      1.02 o 
   1 -10   2      128.09      134.82      2.48 o 
   2 -10   2      182.19      165.63      3.25 o 
   3 -10   2       23.39       22.21      1.41 o 
   4 -10   2        3.34        2.57      1.12 o 
   5 -10   2       22.26       16.00      1.48 o 
  -8  -9   2       25.48       27.93      1.28 o 
  -7  -9   2      128.76      127.50      2.48 o 
  -6  -9   2       50.71       55.40      1.66 o 
  -5  -9   2       56.50       59.04      1.95 o 
  -4  -9   2        3.21        3.13      0.56 o 
  -3  -9   2       42.68       45.16      1.67 o 
  -2  -9   2        0.43        1.21      0.46 o 
  -1  -9   2       56.64       52.04      1.25 o 
   0  -9   2      135.81      127.59      2.04 o 
   1  -9   2        2.62        2.91      0.50 o 
   2  -9   2       16.84       20.59      1.22 o 
   3  -9   2       98.54       89.97      2.06 o 
   4  -9   2      368.25      393.09      8.06 o 
   5  -9   2      133.27      121.80      2.86 o 
  -8  -8   2       86.73      103.06      3.18 o 
  -7  -8   2       40.24       37.14      1.32 o 
  -6  -8   2       15.47       11.83      1.32 o 
  -5  -8   2       51.75       43.40      1.40 o 
  -4  -8   2     1268.77     1208.72     12.19 o 
  -3  -8   2        0.55       -0.03      0.28 o 
  -2  -8   2      427.92      386.76      5.22 o 
  -1  -8   2      148.11      151.80      1.94 o 
   0  -8   2       36.70       52.80      1.23 o 
   1  -8   2        3.15        2.93      0.38 o 
   2  -8   2      202.30      206.96      3.52 o 
   3  -8   2       68.08       63.16      1.64 o 
   4  -8   2       71.77       62.40      3.69 o 
   5  -8   2      311.05      323.98     24.28 o 
   6  -8   2       23.36       25.28      2.54 o 
  -7  -7   2      359.15      364.78      4.60 o 
  -6  -7   2     1381.70     1374.85     12.65 o 
  -5  -7   2       30.74       38.44      1.15 o 
  -4  -7   2       66.29       75.09      1.72 o 
  -2  -7   2      122.70      135.48      2.78 o 
  -1  -7   2      872.76      864.76      7.82 o 
   0  -7   2       66.45       75.60      1.48 o 
   1  -7   2       22.82       21.72      0.71 o 
   2  -7   2      374.13      352.97      3.86 o 
   3  -7   2     4025.49     4033.10     36.17 o 
   4  -7   2      571.65      528.92      6.78 o 
   5  -7   2       90.90       95.08      3.73 o 
   6  -7   2       15.21       23.77      2.37 o 
  -7  -6   2      703.26      706.97      7.22 o 
  -6  -6   2       31.48       28.93      1.55 o 
  -5  -6   2      222.49      196.78      4.02 o 
  -4  -6   2        3.88        1.58      0.28 o 
  -3  -6   2      376.91      328.54      3.92 o 
  -2  -6   2       61.60       75.16      1.42 o 
  -1  -6   2      233.45      255.63      2.77 o 
   0  -6   2      371.70      402.65      3.70 o 
   1  -6   2      891.99      931.19      9.88 o 
   2  -6   2       43.53       57.30      1.12 o 
   3  -6   2     1173.74     1202.88     11.62 o 
   4  -6   2      179.54      146.53      2.67 o 
   5  -6   2       41.38       37.13      2.38 o 
   6  -6   2       18.59       17.71      2.01 o 
   7  -6   2      367.82      378.36      9.07 o 
  -8  -5   2       23.64       24.92      3.37 o 
  -7  -5   2      531.55      518.07      6.09 o 
  -6  -5   2       45.23       36.64      1.29 o 
  -5  -5   2        2.08        1.76      0.56 o 
  -4  -5   2      110.39       99.36      2.47 o 
  -3  -5   2       29.83       33.23      0.91 o 
  -2  -5   2     2456.35     2499.04     39.57 o 
  -1  -5   2      923.18      945.15      8.88 o 
   0  -5   2      632.97      630.32      6.23 o 
   1  -5   2      117.63      150.96      1.72 o 
   2  -5   2     1244.12     1234.21     10.57 o 
   3  -5   2     1473.29     1437.77     19.61 o 
   4  -5   2      126.12      109.80      2.11 o 
   5  -5   2       60.79       52.20      2.02 o 
   6  -5   2       51.23       45.91      3.16 o 
   7  -5   2      108.22      103.85      6.45 o 
  -8  -4   2      119.22      127.53      4.48 o 
  -7  -4   2       24.35       25.25      2.35 o 
  -6  -4   2        0.13        1.05      0.45 o 
  -5  -4   2        0.00        0.26      0.40 o 
  -4  -4   2      799.71      739.70     12.89 o 
  -3  -4   2       12.07       10.05      0.78 o 
  -2  -4   2      354.06      340.40      4.03 o 
  -1  -4   2       36.85       40.36      0.78 o 
   0  -4   2      157.90      146.25      1.86 o 
   1  -4   2      955.65      954.22      8.16 o 
   2  -4   2     3294.66     3513.61     26.18 o 
   3  -4   2       25.25       34.38      0.86 o 
   4  -4   2       27.76       21.09      0.65 o 
   5  -4   2      132.46      132.24      2.70 o 
   6  -4   2       97.24       91.24      3.71 o 
   7  -4   2       10.28       10.80      1.87 o 
  -8  -3   2       27.87       23.97      1.42 o 
  -7  -3   2       30.81       26.80      1.19 o 
  -6  -3   2      164.76      163.11      2.40 o 
  -5  -3   2      150.41      151.01      2.31 o 
  -4  -3   2        8.86        7.73      0.93 o 
  -3  -3   2      316.64      358.72      6.34 o 
  -1  -3   2     1962.37     2004.57     28.68 o 
   0  -3   2     2675.70     2850.18     28.25 o 
   1  -3   2      888.57      936.13      9.59 o 
   2  -3   2     3781.78     3940.87     34.62 o 
   3  -3   2       36.65       27.95      0.79 o 
   4  -3   2       87.47       84.91      2.00 o 
   5  -3   2        4.80        6.17      0.71 o 
   6  -3   2       99.68       88.03      2.59 o 
   7  -3   2        0.79        1.45      0.97 o 
  -8  -2   2        3.34        5.90      1.01 o 
  -7  -2   2        0.40        2.12      0.58 o 
  -6  -2   2      105.63      110.89      1.94 o 
  -5  -2   2      693.46      669.28      6.60 o 
  -4  -2   2      339.75      336.01      4.02 o 
  -3  -2   2     1002.81      829.05     17.88 o 
  -2  -2   2       20.01       20.00      1.34 o 
  -1  -2   2     1306.06     1426.45     16.60 o 
   0  -2   2     6180.34     6277.70     89.56 o 
   1  -2   2     4839.94     4903.44     61.84 o 
   2  -2   2      456.59      442.09      4.14 o 
   3  -2   2        3.33        2.37      0.41 o 
   5  -2   2      242.30      230.45      4.26 o 
   6  -2   2       37.99       35.72      1.73 o 
   7  -2   2       24.38       25.41      1.65 o 
   8  -2   2       19.24       19.74      2.10 o 
  -8  -1   2       18.38       16.76      2.33 o 
  -7  -1   2       16.14       14.86      1.30 o 
  -6  -1   2      200.05      199.74      3.00 o 
  -5  -1   2       13.14       13.32      0.50 o 
  -4  -1   2      119.00      147.89      1.99 o 
  -3  -1   2      688.08      744.64      7.32 o 
  -2  -1   2      520.70      509.42      5.60 o 
  -1  -1   2      932.55      947.65     13.43 o 
   0  -1   2     1914.20     2005.44     39.22 o 
   1  -1   2     1313.88     1390.18     14.24 o 
   2  -1   2       25.20       13.18      0.84 o 
   4  -1   2      106.14       34.50      2.71 o 
   5  -1   2        9.40       11.61      0.78 o 
   6  -1   2      254.45      238.04      5.14 o 
   7  -1   2       14.68       11.25      1.49 o 
   8  -1   2      148.37      156.73      3.79 o 
  -8   0   2        0.02        1.30      0.99 o 
  -7   0   2        2.54        1.76      0.77 o 
  -6   0   2        0.22       -0.62      0.52 o 
  -5   0   2      315.66      328.24      3.81 o 
  -4   0   2      375.39      352.39      3.91 o 
  -3   0   2       20.48       16.20      0.44 o 
  -2   0   2        3.10        1.43      0.21 o 
  -1   0   2     2524.93     2690.22     30.90 o 
   0   0   2      330.54      371.72      5.43 o 
   1   0   2        7.84        4.77      0.29 o 
   2   0   2      217.87      235.17      2.92 o 
   3   0   2      128.59      149.66      1.83 o 
   4   0   2      419.77      396.62      4.07 o 
   5   0   2      134.01      128.44      2.23 o 
   6   0   2       47.44       42.52      1.57 o 
   7   0   2       12.94       12.90      1.30 o 
   8   0   2        0.19        0.77      0.93 o 
  -8   1   2       28.19       37.58      5.68 o 
  -7   1   2       52.87       63.04      2.61 o 
  -6   1   2       15.90       15.78      1.39 o 
  -5   1   2       32.92       31.22      1.59 o 
  -4   1   2      961.93      981.88     10.41 o 
  -3   1   2       59.31       44.94      0.80 o 
  -2   1   2       48.25       63.71      0.94 o 
  -1   1   2      325.10      279.58      6.55 o 
   0   1   2      128.18      140.16      1.68 o 
   1   1   2      770.74      752.85      9.14 o 
   2   1   2      572.05      555.93      6.37 o 
   3   1   2     1314.10     1293.65     11.01 o 
   4   1   2      276.31      313.03      3.71 o 
   5   1   2       80.50       73.85      1.97 o 
   6   1   2       42.80       37.63      1.61 o 
   7   1   2      238.47      249.70      4.38 o 
   8   1   2       59.44       61.80      2.41 o 
  -8   2   2       49.93       55.26      2.88 o 
  -7   2   2        0.58        0.22      0.78 o 
  -6   2   2      110.79       89.95      5.80 o 
  -5   2   2       12.17        7.48      1.02 o 
  -4   2   2      553.26      537.48      9.10 o 
  -3   2   2      458.38      521.65      6.59 o 
  -2   2   2        0.04        0.03      0.19 o 
  -1   2   2     4302.11     4346.99     48.89 o 
   0   2   2     1808.98     1967.91     17.53 o 
   1   2   2      585.10      631.10      6.03 o 
   3   2   2        2.20        6.32      0.40 o 
   4   2   2      226.72      205.02      2.29 o 
   5   2   2        0.88        2.06      0.36 o 
   6   2   2       97.47       92.43      1.96 o 
   7   2   2       48.38       45.06      2.12 o 
   8   2   2       34.33       38.86      2.02 o 
  -7   3   2      107.51      109.94      3.83 o 
  -6   3   2      168.70      156.23      4.32 o 
  -5   3   2      387.64      333.36      6.75 o 
  -4   3   2      140.74      112.46      2.33 o 
  -3   3   2      177.65      190.88      3.08 o 
  -2   3   2       39.72      102.82      1.55 o 
  -1   3   2      115.85      132.28      1.55 o 
   0   3   2     2420.36     2641.15     23.54 o 
   1   3   2    34465.34    33930.32    466.32 o 
   3   3   2     1322.06     1407.69     11.13 o 
   4   3   2      753.76      775.15      6.65 o 
   5   3   2       15.56       16.20      1.08 o 
   6   3   2      216.80      217.92      3.04 o 
   7   3   2        3.36        0.50      0.53 o 
   8   3   2        1.63        2.43      0.79 o 
  -7   4   2       73.39       95.42      3.68 o 
  -6   4   2       29.91       28.25      6.07 o 
  -5   4   2        1.07        4.42      0.98 o 
  -4   4   2       16.01        8.67      1.09 o 
  -3   4   2       12.39        8.25      0.58 o 
  -2   4   2     1914.86     2068.73     20.99 o 
  -1   4   2     1454.51     1526.04     11.63 o 
   0   4   2      351.32      335.14      8.00 o 
   2   4   2      149.56      170.47      2.59 o 
   3   4   2       55.69       72.40      1.22 o 
   4   4   2       17.39       19.71      0.69 o 
   5   4   2      861.22      876.65      7.68 o 
   6   4   2        0.65       -0.10      0.33 o 
   7   4   2      116.50      119.03      2.23 o 
   8   4   2       24.70       21.65      1.40 o 
  -7   5   2      104.16      117.92      4.28 o 
  -6   5   2        4.76        2.15      1.56 o 
  -5   5   2       98.06       97.98      3.36 o 
  -4   5   2      105.51       99.59      3.15 o 
  -3   5   2      347.62      335.78      4.24 o 
  -2   5   2       41.68       39.06      0.76 o 
  -1   5   2      461.47      431.69      7.87 o 
   0   5   2      617.99      622.65      6.07 o 
   1   5   2      669.64      623.59      5.64 o 
   2   5   2      186.29      203.41      2.64 o 
   3   5   2      410.44      456.64      5.97 o 
   4   5   2      591.19      613.39      5.63 o 
   5   5   2      340.50      325.45      3.55 o 
   6   5   2      117.59      112.23      1.86 o 
   7   5   2        0.10        0.17      0.43 o 
   8   5   2        8.72        7.68      0.95 o 
  -7   6   2        9.55       12.43      3.15 o 
  -6   6   2       19.75       19.01      2.50 o 
  -5   6   2        1.06        1.22      1.17 o 
  -4   6   2       40.89       46.50      1.44 o 
  -3   6   2      107.92      113.68      2.55 o 
  -2   6   2       82.81       78.89      1.49 o 
  -1   6   2     1275.24     1332.05     10.47 o 
   0   6   2     1680.06     1654.06     13.96 o 
   1   6   2      364.52      408.32      4.05 o 
   2   6   2     1639.90     1834.84     30.62 o 
   3   6   2        8.32        7.97      0.72 o 
   4   6   2      390.95      358.85      4.06 o 
   5   6   2       21.83       22.23      0.88 o 
   6   6   2        0.33        0.76      0.38 o 
   7   6   2       46.86       47.91      1.41 o 
   8   6   2      187.36      204.84      3.35 o 
  -6   7   2       83.42       98.61      9.31 o 
  -5   7   2       69.62       60.51      2.93 o 
  -4   7   2      228.38      228.51      4.81 o 
  -3   7   2        6.77        4.80      0.72 o 
  -2   7   2      211.62      203.05      3.89 o 
  -1   7   2      153.87      163.10      2.07 o 
   0   7   2       47.02       41.06      1.19 o 
   1   7   2     1162.74     1214.22     10.62 o 
   2   7   2       14.77       11.43      0.73 o 
   3   7   2        2.33        0.24      0.25 o 
   4   7   2       43.22       48.02      2.01 o 
   5   7   2      461.28      458.67      4.81 o 
   6   7   2        9.53        7.24      0.63 o 
   7   7   2      171.17      170.23      3.01 o 
   8   7   2      106.87      103.79      2.55 o 
  -6   8   2        0.25       -0.43      1.03 o 
  -5   8   2       12.83       13.08      2.84 o 
  -4   8   2        0.22        1.74      0.67 o 
  -3   8   2       18.54       14.56      1.02 o 
  -2   8   2        1.06        2.00      0.43 o 
  -1   8   2      882.73      900.91      8.10 o 
   0   8   2       33.93       33.94      0.90 o 
   1   8   2       72.52       72.21      1.27 o 
   2   8   2       16.91       19.08      0.96 o 
   3   8   2        5.27        1.39      0.48 o 
   4   8   2      108.40      100.95      1.91 o 
   5   8   2      135.62      141.23      2.65 o 
   6   8   2        6.14        4.18      0.59 o 
   7   8   2       79.74       86.99      1.90 o 
   8   8   2        2.07        2.23      0.66 o 
  -5   9   2       44.40       48.04      4.34 o 
  -4   9   2        1.18        0.88      0.66 o 
  -3   9   2      279.70      280.10      4.40 o 
  -2   9   2      285.01      276.08      4.27 o 
  -1   9   2       46.55       47.51      1.36 o 
   0   9   2       48.55       47.34      1.13 o 
   1   9   2      227.55      215.84      2.58 o 
   2   9   2      418.61      398.19      5.21 o 
   3   9   2     2702.45     2708.15     25.37 o 
   4   9   2      105.52       99.35      1.98 o 
   5   9   2       54.02       47.75      1.52 o 
   6   9   2      180.68      183.05      2.85 o 
   7   9   2       27.92       28.21      1.61 o 
   8   9   2       19.26       17.32      1.17 o 
  -5  10   2        0.94        0.12      1.21 o 
  -4  10   2       37.57       40.96      1.93 o 
  -3  10   2        8.59        8.34      1.18 o 
  -2  10   2       88.13       90.93      2.78 o 
  -1  10   2       41.57       48.68      1.46 o 
   0  10   2      214.74      206.57      3.07 o 
   1  10   2        0.95        0.03      0.41 o 
   2  10   2      252.85      240.56      3.91 o 
   3  10   2      111.56       96.58      2.16 o 
   4  10   2       71.12       66.05      1.70 o 
   5  10   2       45.48       45.01      1.49 o 
   6  10   2       25.44       26.03      1.59 o 
   7  10   2        9.89        9.73      1.07 o 
   8  10   2       23.77       22.96      1.37 o 
  -4  11   2        4.20        2.48      1.11 o 
  -3  11   2      234.58      209.49      4.59 o 
  -2  11   2      323.57      309.67      5.75 o 
  -1  11   2        9.95        9.80      0.88 o 
   0  11   2       32.41       31.48      1.42 o 
   1  11   2     1212.77     1230.09     11.35 o 
   2  11   2      900.05      866.55      9.52 o 
   3  11   2        8.17        8.78      0.88 o 
   4  11   2       12.80       11.61      0.92 o 
   5  11   2      139.09      147.52      2.80 o 
   6  11   2       52.13       54.68      2.21 o 
   7  11   2       20.66       19.35      1.20 o 
  -4  12   2        6.90        6.10      2.74 o 
  -3  12   2       34.85       31.79      2.66 o 
  -2  12   2      130.66      133.84      3.63 o 
  -1  12   2      164.98      173.02      4.04 o 
   0  12   2        0.65        0.22      0.59 o 
   1  12   2      113.57      107.89      2.09 o 
   2  12   2       11.80        9.27      0.93 o 
   3  12   2        3.10        2.79      0.70 o 
   4  12   2        0.89        0.90      0.57 o 
   5  12   2       78.79       76.35      2.05 o 
   6  12   2        0.71        0.62      0.62 o 
   7  12   2        4.59        3.67      0.77 o 
  -3  13   2      202.63      209.84      4.93 o 
  -2  13   2        3.17        1.72      1.05 o 
  -1  13   2      243.29      237.24      5.05 o 
   0  13   2      330.12      329.70      4.71 o 
   1  13   2       66.50       64.63      1.91 o 
   2  13   2       38.68       36.70      1.74 o 
   3  13   2        0.27       -0.36      0.56 o 
   4  13   2       14.05       15.36      1.16 o 
   5  13   2      211.73      192.48      3.47 o 
   6  13   2       35.46       34.04      1.71 o 
  -2  14   2       34.57       35.26      2.34 o 
  -1  14   2      126.78      130.92      4.99 o 
   0  14   2       94.18       88.63      3.63 o 
   1  14   2       21.50       21.23      1.66 o 
   2  14   2       94.76       91.87      2.47 o 
   3  14   2       98.11      105.52      3.59 o 
   4  14   2      118.64      109.02      2.83 o 
   5  14   2       75.34       73.60      2.20 o 
   6  14   2        1.35        1.06      0.79 o 
  -1  15   2      319.33      328.01      6.53 o 
   0  15   2        6.72        5.84      1.34 o 
   1  15   2       15.85       15.69      1.33 o 
   2  15   2       84.46       81.42      2.21 o 
   3  15   2       56.40       51.59      2.06 o 
   4  15   2        1.73        0.86      0.74 o 
   5  15   2       32.61       36.82      1.99 o 
   1  16   2       39.95       34.80      4.69 o 
   2  16   2       39.14       46.05      3.06 o 
   3  16   2       90.17       84.43      3.55 o 
  -4 -15   3      273.98      279.98      7.94 o 
  -3 -15   3        5.97        2.64      1.13 o 
  -2 -15   3        5.26        4.51      1.04 o 
  -1 -15   3       79.82       83.67      6.94 o 
   0 -15   3       32.65       41.36      2.26 o 
  -5 -14   3       64.83       79.97      3.00 o 
  -4 -14   3       65.48       64.79      2.47 o 
  -3 -14   3       14.00       11.73      1.34 o 
  -2 -14   3        0.08       -0.80      0.67 o 
  -1 -14   3      232.72      231.80      4.60 o 
   0 -14   3      120.77      123.89      3.41 o 
   1 -14   3       60.23       69.07      2.39 o 
   2 -14   3        3.28        2.05      1.19 o 
  -6 -13   3       37.72       33.16      2.01 o 
  -5 -13   3      191.93      201.35      5.02 o 
  -4 -13   3        9.41        5.97      1.04 o 
  -3 -13   3       26.41       30.84      1.61 o 
  -2 -13   3        5.11        5.22      0.87 o 
  -1 -13   3      121.89      122.66      2.26 o 
   0 -13   3       69.53       72.76      2.59 o 
   1 -13   3       91.53       96.56      2.78 o 
   2 -13   3       44.05       42.42      2.04 o 
   3 -13   3       26.09       25.04      2.04 o 
  -7 -12   3        8.76       13.22      1.37 o 
  -6 -12   3      255.48      277.45      5.17 o 
  -5 -12   3       15.69       12.61      1.26 o 
  -4 -12   3        6.39        5.68      0.94 o 
  -3 -12   3       64.96       58.30      1.84 o 
  -2 -12   3      262.84      257.84      4.09 o 
  -1 -12   3      109.53      112.25      2.09 o 
   0 -12   3       40.14       39.06      1.38 o 
   1 -12   3        8.27        5.31      0.95 o 
   2 -12   3       22.17       29.24      1.87 o 
   3 -12   3       21.70       16.53      1.67 o 
  -7 -11   3        0.55        1.60      0.77 o 
  -6 -11   3      193.68      191.75      3.97 o 
  -5 -11   3       33.59       30.51      1.63 o 
  -4 -11   3       99.66      103.22      2.36 o 
  -3 -11   3        0.13       -0.17      0.49 o 
  -2 -11   3      274.53      269.14      4.14 o 
  -1 -11   3       36.38       34.33      1.29 o 
   0 -11   3      310.53      315.20      3.66 o 
   1 -11   3      327.40      326.13      4.49 o 
   2 -11   3       18.96       16.93      1.96 o 
   3 -11   3       15.54       19.26      1.64 o 
   4 -11   3        4.80        3.42      1.04 o 
  -7 -10   3      157.09      179.57      3.53 o 
  -6 -10   3        5.97        4.82      0.84 o 
  -5 -10   3       25.68       23.25      1.44 o 
  -4 -10   3       17.69       13.28      0.97 o 
  -3 -10   3      317.56      297.14      4.23 o 
  -2 -10   3       11.86       10.49      0.84 o 
  -1 -10   3        6.75        4.52      0.56 o 
   0 -10   3       31.87       34.87      1.09 o 
   1 -10   3      161.39      164.45      2.80 o 
   2 -10   3        3.08        3.89      0.78 o 
   3 -10   3       37.16       38.84      1.70 o 
   4 -10   3        0.04       -0.79      0.85 o 
   5 -10   3        4.28        1.07      0.97 o 
  -8  -9   3       76.73       78.24      1.93 o 
  -7  -9   3       50.83       48.38      1.73 o 
  -6  -9   3       88.63       92.52      2.36 o 
  -5  -9   3       88.87       83.01      1.99 o 
  -4  -9   3      118.45      126.94      2.43 o 
  -3  -9   3      160.57      149.67      3.24 o 
  -2  -9   3      437.72      439.60      5.34 o 
  -1  -9   3       87.81       80.05      1.54 o 
   0  -9   3      187.01      174.63      2.36 o 
   1  -9   3      255.44      274.35      3.39 o 
   2  -9   3        2.24        2.55      0.63 o 
   3  -9   3      196.87      195.51      3.73 o 
   4  -9   3      110.75      113.46      3.11 o 
   5  -9   3      123.34      114.81      3.87 o 
  -8  -8   3       20.52       33.45      3.03 o 
  -7  -8   3      102.39      102.82      2.06 o 
  -6  -8   3      425.24      427.03      6.48 o 
  -5  -8   3       16.89       20.60      1.03 o 
  -4  -8   3      120.13      104.15      2.07 o 
  -3  -8   3       40.66       41.68      1.22 o 
  -2  -8   3        0.15        0.45      0.32 o 
  -1  -8   3      320.72      350.21      3.82 o 
   0  -8   3      104.65      108.55      1.90 o 
   1  -8   3      311.73      314.71      4.08 o 
   2  -8   3     1696.77     1705.39     14.78 o 
   3  -8   3      259.80      275.60      3.86 o 
   4  -8   3       32.71       32.21      1.71 o 
   5  -8   3        2.09        0.97      0.71 o 
   6  -8   3       27.52       28.79      2.70 o 
  -7  -7   3      507.04      512.66      7.62 o 
  -6  -7   3      174.05      197.15      3.02 o 
  -5  -7   3       48.02       62.31      1.75 o 
  -4  -7   3      553.46      556.09      6.24 o 
  -3  -7   3      587.77      627.14     10.78 o 
  -2  -7   3       68.96       54.30      2.27 o 
  -1  -7   3      900.65      883.63      8.08 o 
   0  -7   3     2517.07     2660.87     20.38 o 
   1  -7   3       43.15       38.64      0.87 o 
   2  -7   3      250.87      257.68      3.12 o 
   3  -7   3        7.03       11.17      0.96 o 
   4  -7   3      174.99      156.25      2.98 o 
   5  -7   3       27.45       26.61      2.28 o 
   6  -7   3       94.82       91.48      3.94 o 
  -7  -6   3        0.02       -0.20      0.71 o 
  -6  -6   3      157.69      173.34      3.17 o 
  -5  -6   3      282.00      269.99      3.33 o 
  -4  -6   3      109.25      116.98      2.17 o 
  -3  -6   3      251.36      254.66      4.12 o 
  -2  -6   3      658.13      672.74     14.04 o 
  -1  -6   3        0.00        0.56      0.26 o 
   0  -6   3     1506.06     1617.82     12.65 o 
   1  -6   3      404.33      359.96      3.47 o 
   2  -6   3      946.95      957.77      8.57 o 
   3  -6   3       25.36       26.29      1.04 o 
   4  -6   3      104.86      111.56      2.61 o 
   5  -6   3      141.43      143.80      5.50 o 
   6  -6   3        4.03        8.30      1.89 o 
   7  -6   3       85.27      107.06      4.42 o 
  -7  -5   3        2.16        5.98      1.16 o 
  -6  -5   3      249.93      266.21      3.41 o 
  -5  -5   3       15.99       18.14      1.32 o 
  -4  -5   3        3.87        1.74      0.31 o 
  -3  -5   3      657.58      665.32      9.76 o 
  -2  -5   3     1471.97     1533.19     18.55 o 
  -1  -5   3     1041.36     1104.80     11.46 o 
   0  -5   3       61.18       83.67      1.39 o 
   1  -5   3      641.34      692.15      6.28 o 
   2  -5   3     1516.23     1523.35     12.06 o 
   3  -5   3       64.29       52.40      1.31 o 
   4  -5   3        1.01        1.15      0.46 o 
   5  -5   3       13.23        7.54      1.36 o 
   6  -5   3      214.59      241.08      6.32 o 
   7  -5   3       56.13       73.60      5.23 o 
  -8  -4   3      103.51      114.24      3.20 o 
  -7  -4   3        3.78        6.91      1.49 o 
  -6  -4   3      230.23      249.74      3.43 o 
  -5  -4   3      260.90      252.02      4.01 o 
  -4  -4   3      119.80      105.57      2.45 o 
  -3  -4   3      757.74      770.16     10.12 o 
  -2  -4   3      702.58      670.14      7.26 o 
  -1  -4   3      468.94      436.11      5.68 o 
   0  -4   3     1484.04     1553.23     16.17 o 
   1  -4   3     2916.25     3008.61     24.36 o 
   2  -4   3      464.68      457.59      3.76 o 
   3  -4   3      711.83      675.62      6.28 o 
   4  -4   3     1319.94     1277.45     11.10 o 
   5  -4   3        2.79        0.25      0.51 o 
   6  -4   3      156.77      151.97      4.39 o 
   7  -4   3      122.49      133.29      6.24 o 
  -8  -3   3       45.98       41.04      1.98 o 
  -7  -3   3       99.54      102.54      4.05 o 
  -6  -3   3      279.25      273.74      3.57 o 
  -5  -3   3       72.78       62.90      1.58 o 
  -4  -3   3      142.86      142.24      2.49 o 
  -3  -3   3     1146.28     1274.19     18.87 o 
  -2  -3   3      301.36      352.35      4.59 o 
  -1  -3   3      925.39      844.38     34.84 o 
   0  -3   3      100.84      126.72      2.05 o 
   1  -3   3      169.31      171.35      2.72 o 
   2  -3   3      408.56      463.18      5.32 o 
   3  -3   3      295.58      267.39      3.20 o 
   4  -3   3      129.51      111.92      2.23 o 
   5  -3   3      395.26      349.16      7.83 o 
   6  -3   3        0.12        0.88      0.56 o 
   7  -3   3       12.94       12.28      1.35 o 
  -8  -2   3        8.03       10.49      1.21 o 
  -7  -2   3       13.94       21.31      1.20 o 
  -6  -2   3       35.17       35.46      1.26 o 
  -5  -2   3       53.81       60.27      1.32 o 
  -4  -2   3      299.48      311.78      4.22 o 
  -3  -2   3      423.84      365.03      6.39 o 
  -2  -2   3       28.42       33.92      1.93 o 
  -1  -2   3     1040.73     1125.44     16.12 o 
   0  -2   3      161.34      154.48      2.32 o 
   1  -2   3      638.76      691.13      7.35 o 
   2  -2   3      426.16      422.25      4.51 o 
   3  -2   3        0.80        0.51      0.21 o 
   5  -2   3       41.00       28.23      1.17 o 
   6  -2   3      105.60      112.22      3.01 o 
   7  -2   3        0.63        1.98      0.79 o 
   8  -2   3        5.32       10.78      2.73 o 
  -8  -1   3       46.48       43.33      2.48 o 
  -7  -1   3       36.47       30.72      1.69 o 
  -6  -1   3      153.53      149.76      3.06 o 
  -5  -1   3       85.20       82.18      1.27 o 
  -4  -1   3        1.19        5.01      0.25 o 
  -3  -1   3      105.32       93.27      1.85 o 
  -2  -1   3       74.20       49.52      0.99 o 
  -1  -1   3      332.80      314.63      4.89 o 
   0  -1   3      368.77      315.83      7.01 o 
   1  -1   3       88.83       97.47      1.53 o 
   2  -1   3     1437.23     1369.65     11.50 o 
   3  -1   3       74.38       91.37      1.58 o 
   5  -1   3      118.81      121.13      2.25 o 
   6  -1   3       10.02        6.83      0.89 o 
   7  -1   3        3.92        5.13      1.17 o 
   8  -1   3       11.72       11.13      1.27 o 
  -8   0   3       51.29       57.74      2.55 o 
  -7   0   3        0.03        1.12      0.75 o 
  -6   0   3        2.42        0.75      0.61 o 
  -5   0   3      109.77      102.26      2.64 o 
  -4   0   3      240.92      221.57      2.62 o 
  -3   0   3      467.86      484.70      5.17 o 
  -2   0   3        3.51       11.51      0.52 o 
  -1   0   3      233.33      243.11      3.08 o 
   0   0   3     2726.18     2987.48     41.49 o 
   1   0   3      537.67      542.74      6.80 o 
   2   0   3      537.23      562.54      5.55 o 
   3   0   3      114.68      156.17      5.61 o 
   5   0   3      182.30      177.20      2.80 o 
   6   0   3      201.52      177.02      3.00 o 
   7   0   3       24.42       20.64      1.42 o 
   8   0   3        5.83        2.78      1.48 o 
  -8   1   3       12.72       11.24      1.48 o 
  -7   1   3       28.92       32.77      1.98 o 
  -6   1   3       93.28       97.17      2.99 o 
  -5   1   3      604.97      627.71     10.52 o 
  -4   1   3        1.45        2.35      0.35 o 
  -3   1   3      682.16      650.60      6.14 o 
  -2   1   3      311.00      312.51      5.50 o 
  -1   1   3     1653.00     1503.75     21.40 o 
   0   1   3     1734.99     1777.38     45.85 o 
   1   1   3     1070.54     1098.52     12.99 o 
   2   1   3        5.21        4.34      0.41 o 
   3   1   3     1527.16     1463.46     14.98 o 
   4   1   3      111.12      111.92      3.73 o 
   5   1   3       81.07       81.99      1.76 o 
   6   1   3        2.79        2.02      0.55 o 
   7   1   3       41.55       46.66      1.83 o 
   8   1   3       36.29       33.32      2.95 o 
  -8   2   3       47.64       68.91      3.95 o 
  -7   2   3      141.28      148.82      4.31 o 
  -6   2   3       14.80       12.54      1.36 o 
  -5   2   3      244.12      225.02      4.92 o 
  -3   2   3        7.10       19.62      0.91 o 
  -2   2   3        6.16        5.94      0.41 o 
  -1   2   3      427.11      414.69      4.52 o 
   0   2   3     3667.43     3758.65     37.17 o 
   1   2   3        2.43        2.29      0.24 o 
   2   2   3        1.95        4.97      0.53 o 
   3   2   3        2.62        3.85      0.41 o 
   4   2   3      305.59      267.57      3.06 o 
   5   2   3      114.65      108.09      1.94 o 
   6   2   3      116.61      117.50      2.32 o 
   7   2   3       82.49       78.96      3.41 o 
   8   2   3        0.37       -0.70      0.69 o 
  -7   3   3       99.06      105.07      3.69 o 
  -6   3   3       64.72       82.91      3.00 o 
  -5   3   3      325.01      272.38      5.80 o 
  -4   3   3       47.72       45.35      1.84 o 
  -3   3   3      213.27      215.69      3.28 o 
  -2   3   3     2174.03     2215.46     26.31 o 
  -1   3   3      179.58      162.40      1.84 o 
   0   3   3       26.61       28.50      0.61 o 
   1   3   3      813.76      846.79      8.09 o 
   3   3   3      173.79      180.13      2.06 o 
   4   3   3     1143.73     1214.23      9.97 o 
   5   3   3        3.41        4.44      0.48 o 
   6   3   3        1.96        1.83      0.52 o 
   7   3   3      346.74      339.91      4.82 o 
   8   3   3       39.86       38.02      1.83 o 
  -7   4   3       72.75       74.64      3.97 o 
  -6   4   3       46.20       49.27      7.25 o 
  -5   4   3       99.05       90.62      3.06 o 
  -4   4   3        1.42        3.00      0.77 o 
  -3   4   3      825.32      802.75      8.56 o 
  -2   4   3      456.08      503.57      5.66 o 
  -1   4   3      465.70      443.87      3.69 o 
   0   4   3      115.43      123.50      1.63 o 
   1   4   3      189.51      183.18      2.54 o 
   2   4   3       71.09       66.51      1.24 o 
   3   4   3     1173.53     1119.85      9.17 o 
   4   4   3       66.94       69.79      1.33 o 
   5   4   3      662.75      625.27      5.85 o 
   6   4   3       20.40       22.11      1.22 o 
   7   4   3        1.27        1.35      0.56 o 
   8   4   3       11.40       10.43      1.92 o 
  -7   5   3       34.20       37.09      3.25 o 
  -6   5   3        0.08        0.74      0.90 o 
  -5   5   3       58.05       43.24      2.27 o 
  -4   5   3      479.32      444.10      8.42 o 
  -3   5   3     1237.93     1256.65     15.40 o 
  -2   5   3        2.56       19.43      0.62 o 
  -1   5   3       51.36       52.39      0.78 o 
   0   5   3      795.75      759.19      6.22 o 
   1   5   3     1842.02     2040.20     16.78 o 
   2   5   3     1369.66     1393.34     12.01 o 
   3   5   3      278.47      270.06      6.08 o 
   4   5   3        2.41        2.01      0.37 o 
   5   5   3      158.30      165.32      2.29 o 
   6   5   3      353.03      344.64      3.91 o 
   7   5   3      132.70      135.21      3.13 o 
   8   5   3      211.55      205.55      3.67 o 
  -7   6   3      263.08      279.73      7.75 o 
  -6   6   3      150.38      149.18      4.72 o 
  -5   6   3       39.39       33.78      2.22 o 
  -4   6   3      334.49      295.21      4.56 o 
  -3   6   3        3.97        1.95      0.55 o 
  -2   6   3      440.00      458.93      4.52 o 
  -1   6   3     1644.15     1750.30     13.55 o 
   0   6   3      450.49      435.46      3.95 o 
   1   6   3     1136.82     1267.25     10.84 o 
   2   6   3    10374.10    10995.91    123.07 o 
   3   6   3      195.79      134.58     13.93 o 
   4   6   3     2229.62     2163.78     20.36 o 
   5   6   3      265.26      291.88      3.43 o 
   6   6   3       40.53       44.14      1.27 o 
   7   6   3        3.88        4.53      0.65 o 
   8   6   3       18.56       26.06      1.31 o 
  -6   7   3       13.74       18.72      2.04 o 
  -5   7   3      224.74      219.50      5.76 o 
  -4   7   3        9.84       17.27      1.14 o 
  -3   7   3      144.51      140.75      3.04 o 
  -2   7   3       58.66       54.23      1.17 o 
  -1   7   3     1053.81     1038.48      9.05 o 
   0   7   3       51.18       55.59      1.14 o 
   1   7   3      333.69      335.83      3.32 o 
   2   7   3      566.90      584.77      6.35 o 
   3   7   3     1796.57     1879.08     18.06 o 
   4   7   3      557.72      534.80      5.68 o 
   5   7   3      113.34       99.13      1.86 o 
   6   7   3      338.01      331.98      4.62 o 
   7   7   3      215.69      214.53      3.35 o 
   8   7   3       61.24       63.66      1.94 o 
  -6   8   3        0.97        1.50      1.22 o 
  -5   8   3       58.88       55.74      2.90 o 
  -4   8   3        2.77        2.16      0.69 o 
  -3   8   3       40.44       37.98      1.44 o 
  -2   8   3       86.37       85.92      1.80 o 
  -1   8   3      498.65      495.54      4.68 o 
   0   8   3       38.77       53.32      1.16 o 
   1   8   3        3.49        6.31      0.59 o 
   2   8   3      223.28      220.85      3.36 o 
   3   8   3     1200.91     1149.97     10.64 o 
   4   8   3        6.22        3.84      0.51 o 
   5   8   3      101.70      104.27      1.94 o 
   6   8   3       85.73       81.34      1.85 o 
   7   8   3      107.47      115.54      2.24 o 
   8   8   3        6.25        5.94      0.89 o 
  -5   9   3       17.26       14.70      1.91 o 
  -4   9   3       40.13       38.91      1.83 o 
  -3   9   3        0.32        0.37      0.86 o 
  -2   9   3      518.19      499.04      5.85 o 
  -1   9   3      126.04      127.86      2.28 o 
   0   9   3      105.35      104.93      1.70 o 
   1   9   3       62.41       61.04      1.42 o 
   2   9   3     1158.69     1138.25     11.58 o 
   3   9   3       70.89       64.62      1.58 o 
   4   9   3      221.27      208.84      3.10 o 
   5   9   3       18.93       17.59      1.03 o 
   6   9   3      323.08      316.35      4.06 o 
   7   9   3        0.09        0.55      0.53 o 
   8   9   3       24.15       25.78      1.58 o 
  -5  10   3        0.10       -0.28      1.95 o 
  -4  10   3        0.02        0.29      0.69 o 
  -3  10   3       73.79       68.62      2.46 o 
  -2  10   3      231.28      229.43      4.58 o 
  -1  10   3        3.89        1.94      0.55 o 
   0  10   3      361.45      365.98      3.92 o 
   1  10   3       24.65       26.04      1.08 o 
   2  10   3      614.40      592.14      6.93 o 
   3  10   3       16.53       20.31      1.07 o 
   4  10   3        6.59        6.54      0.72 o 
   5  10   3       35.79       39.41      1.48 o 
   6  10   3      102.72      100.55      2.13 o 
   7  10   3        6.14        6.21      0.98 o 
  -4  11   3        1.55       -0.77      1.21 o 
  -3  11   3      121.64      127.68      3.51 o 
  -2  11   3       70.69       74.57      2.62 o 
  -1  11   3       68.46       66.26      2.05 o 
   0  11   3        0.10        0.56      0.50 o 
   1  11   3      318.72      324.41      4.00 o 
   2  11   3       21.35       18.20      1.16 o 
   3  11   3        1.44        0.40      0.45 o 
   4  11   3      137.62      133.38      2.67 o 
   5  11   3       70.29       64.01      1.84 o 
   6  11   3        5.38        5.32      0.75 o 
   7  11   3       57.18       59.34      2.02 o 
  -4  12   3        4.14        3.22      1.73 o 
  -3  12   3        8.12        8.35      1.35 o 
  -2  12   3        0.44       -1.03      1.09 o 
  -1  12   3      240.45      244.07      4.99 o 
   0  12   3        0.51        1.42      0.63 o 
   1  12   3        4.12        4.96      0.70 o 
   2  12   3       53.64       46.58      1.73 o 
   3  12   3        5.57        4.83      0.72 o 
   4  12   3       20.32       15.86      1.13 o 
   5  12   3       24.63       25.72      1.64 o 
   6  12   3       16.04       17.11      1.16 o 
   7  12   3       15.20       14.32      1.40 o 
  -3  13   3        4.77        4.67      2.73 o 
  -2  13   3       13.75       15.91      1.64 o 
  -1  13   3        9.60        7.36      1.33 o 
   0  13   3       35.56       35.82      1.80 o 
   1  13   3       37.84       32.62      1.36 o 
   2  13   3      192.06      188.39      5.38 o 
   3  13   3        0.12       -0.53      0.52 o 
   4  13   3       13.39       14.62      1.39 o 
   5  13   3       56.90       61.62      2.37 o 
   6  13   3       99.62      101.30      2.37 o 
  -2  14   3       59.98       65.42      4.14 o 
  -1  14   3       19.80       20.72      2.37 o 
   0  14   3       27.93       31.26      1.78 o 
   1  14   3       18.18       15.91      1.29 o 
   2  14   3        3.82        3.14      0.74 o 
   3  14   3       22.50       28.10      1.51 o 
   4  14   3        0.09       -0.47      0.61 o 
   5  14   3        0.15        0.53      0.70 o 
   6  14   3        8.55        8.34      1.39 o 
  -1  15   3      158.91      151.86      4.19 o 
   0  15   3        1.69        0.34      1.07 o 
   1  15   3       80.62       87.53      4.51 o 
   2  15   3        5.82        3.40      1.02 o 
   3  15   3       14.58       11.18      1.10 o 
   4  15   3       44.86       41.90      1.91 o 
   5  15   3        4.43        4.10      0.97 o 
   2  16   3      109.18      112.31      5.43 o 
   3  16   3       14.56       16.48      1.46 o 
  -4 -15   4        3.11        0.78      0.96 o 
  -3 -15   4       10.82        8.77      1.30 o 
  -2 -15   4        1.03        2.15      0.97 o 
  -1 -15   4      418.87      430.10     10.02 o 
   0 -15   4        4.76        6.92      1.30 o 
  -5 -14   4       44.98       57.75      2.62 o 
  -4 -14   4       82.23       80.01      2.75 o 
  -3 -14   4      180.25      179.10      4.11 o 
  -2 -14   4        0.62        0.00      0.71 o 
  -1 -14   4       14.59       14.02      1.79 o 
   0 -14   4        4.57        4.65      1.18 o 
   1 -14   4        1.07        1.34      0.94 o 
  -6 -13   4       12.77       16.09      1.51 o 
  -5 -13   4      107.77      116.19      3.24 o 
  -4 -13   4      172.58      157.24      3.72 o 
  -3 -13   4      275.82      273.42      5.08 o 
  -2 -13   4        1.82        2.43      0.80 o 
  -1 -13   4       11.46       12.74      0.89 o 
   0 -13   4        0.68       -0.71      0.77 o 
   1 -13   4       82.58       82.46      2.49 o 
   2 -13   4        2.70        1.18      0.91 o 
   3 -13   4       31.59       39.09      2.43 o 
  -6 -12   4      224.56      251.51      4.89 o 
  -5 -12   4        7.10        5.09      0.97 o 
  -4 -12   4        0.11        0.57      0.67 o 
  -3 -12   4      145.65      153.62      3.49 o 
  -2 -12   4      189.43      184.72      3.87 o 
  -1 -12   4        8.84        9.10      1.23 o 
   0 -12   4       14.03        8.97      1.06 o 
   1 -12   4       32.90       36.83      1.80 o 
   2 -12   4       69.45       74.48      2.41 o 
   3 -12   4       58.49       61.50      2.96 o 
  -7 -11   4       40.26       41.66      1.98 o 
  -6 -11   4       53.37       57.20      2.38 o 
  -5 -11   4       99.20       98.41      4.43 o 
  -4 -11   4      188.29      187.55      3.82 o 
  -3 -11   4       61.38       69.22      1.89 o 
  -2 -11   4       40.09       38.62      1.54 o 
  -1 -11   4      105.62      102.34      1.92 o 
   0 -11   4       64.22       63.51      1.47 o 
   1 -11   4        5.21        4.42      0.78 o 
   2 -11   4       65.14       58.49      2.01 o 
   3 -11   4       58.58       72.29      2.30 o 
   4 -11   4       45.79       51.28      2.37 o 
  -7 -10   4      200.70      226.06      4.30 o 
  -6 -10   4       22.82       24.90      1.58 o 
  -5 -10   4       85.06       89.22      3.37 o 
  -4 -10   4       66.89       70.48      2.39 o 
  -3 -10   4      263.71      270.39      4.00 o 
  -2 -10   4        0.57       -0.06      0.45 o 
  -1 -10   4       44.24       41.25      1.19 o 
   0 -10   4        3.53        3.94      0.54 o 
   1 -10   4      120.24      115.02      2.31 o 
   2 -10   4        1.89        1.65      0.76 o 
   3 -10   4      276.77      272.05      4.88 o 
   4 -10   4       18.65       16.28      1.94 o 
   5 -10   4        4.52        4.45      1.10 o 
  -7  -9   4       52.85       53.22      1.78 o 
  -6  -9   4       19.53       21.17      1.35 o 
  -5  -9   4      542.94      500.47      6.92 o 
  -4  -9   4       31.16       46.26      1.64 o 
  -3  -9   4        3.36        1.41      0.48 o 
  -2  -9   4       11.02        8.19      0.73 o 
  -1  -9   4        2.24        2.80      0.50 o 
   0  -9   4      523.79      526.88      5.08 o 
   1  -9   4      627.72      649.68      7.16 o 
   2  -9   4        4.05        4.98      0.68 o 
   3  -9   4       71.37       72.08      2.11 o 
   4  -9   4      539.27      547.20      7.46 o 
   5  -9   4       78.25       54.34      2.02 o 
  -8  -8   4      100.80       98.83      6.36 o 
  -7  -8   4      206.91      217.70      4.23 o 
  -6  -8   4       13.15       13.08      1.33 o 
  -5  -8   4       44.01       48.53      1.58 o 
  -4  -8   4      208.02      204.38      3.14 o 
  -3  -8   4      106.31       91.79      1.87 o 
  -2  -8   4      556.29      544.18     10.20 o 
  -1  -8   4      225.66      217.94      3.93 o 
   0  -8   4       37.42       43.75      1.83 o 
   1  -8   4       82.99       85.07      1.50 o 
   2  -8   4      199.70      201.95      2.79 o 
   3  -8   4        0.56       -0.30      0.44 o 
   4  -8   4        0.01       -0.09      0.55 o 
   5  -8   4        8.83       12.97      1.09 o 
   6  -8   4       11.93       14.13      2.07 o 
  -7  -7   4       26.36       22.93      1.48 o 
  -6  -7   4      441.47      394.91      5.50 o 
  -5  -7   4      113.41      136.17      2.96 o 
  -4  -7   4      140.47      163.86      3.29 o 
  -3  -7   4      126.42      151.57      3.17 o 
  -2  -7   4       26.85       26.21      1.19 o 
  -1  -7   4     2111.69     2140.75     19.72 o 
   0  -7   4       12.79       14.99      0.82 o 
   1  -7   4       77.55       75.13      1.23 o 
   2  -7   4      216.43      225.41      2.89 o 
   3  -7   4      903.93      914.73      9.43 o 
   4  -7   4      236.72      220.53      5.68 o 
   5  -7   4       11.37       12.01      1.04 o 
   6  -7   4        7.32        5.71      1.43 o 
  -7  -6   4        5.16        3.98      1.49 o 
  -6  -6   4        0.46        1.68      0.90 o 
  -5  -6   4       63.24       66.17      1.97 o 
  -4  -6   4       38.05       31.31      1.36 o 
  -3  -6   4      983.72      986.61     10.83 o 
  -2  -6   4      399.28      375.80      6.58 o 
  -1  -6   4      476.84      546.60      6.21 o 
   0  -6   4       21.47       34.22      0.89 o 
   1  -6   4       13.65       14.68      1.11 o 
   2  -6   4        9.53       13.82      0.72 o 
   3  -6   4       80.04       76.18      1.68 o 
   4  -6   4       62.62       56.69      2.05 o 
   5  -6   4       62.03       64.93      2.43 o 
   6  -6   4       56.57       69.77      3.36 o 
  -7  -5   4       19.88       17.28      2.88 o 
  -6  -5   4        9.41        6.03      1.11 o 
  -5  -5   4      117.80      116.80      2.52 o 
  -4  -5   4      201.18      202.49      2.47 o 
  -3  -5   4      215.81      240.74      3.80 o 
  -2  -5   4      608.07      594.80      7.92 o 
  -1  -5   4       70.86       68.84      1.16 o 
   0  -5   4     2538.81     2682.75     23.72 o 
   1  -5   4        0.01       -0.08      0.20 o 
   2  -5   4      620.09      685.72      5.49 o 
   3  -5   4     2641.77     2568.76     21.32 o 
   4  -5   4      628.37      629.40      6.20 o 
   5  -5   4        3.19        2.09      0.66 o 
   6  -5   4       90.03       87.00      3.63 o 
   7  -5   4       10.66        7.63      1.57 o 
  -8  -4   4       17.49       18.16      1.22 o 
  -6  -4   4     1393.93     1377.42     12.69 o 
  -5  -4   4     1491.81     1504.49     16.56 o 
  -4  -4   4      436.87      413.95      6.22 o 
  -3  -4   4     2214.38     2367.02     28.29 o 
  -2  -4   4      861.32     1029.10     10.78 o 
  -1  -4   4      209.33      215.48      2.64 o 
   0  -4   4        0.09        0.24      0.19 o 
   1  -4   4      362.77      505.63      6.25 o 
   2  -4   4       30.57       24.99      0.64 o 
   3  -4   4       54.49       44.84      1.37 o 
   4  -4   4     1588.62     1577.68     14.90 o 
   5  -4   4      278.10      283.92      4.52 o 
   6  -4   4       51.40       60.29      2.05 o 
   7  -4   4        5.65        8.65      1.77 o 
  -8  -3   4      137.57      143.35      4.08 o 
  -7  -3   4       73.42       72.63      6.15 o 
  -6  -3   4      319.05      349.08     13.97 o 
  -5  -3   4      361.28      359.59      4.47 o 
  -4  -3   4      116.11      109.19      2.08 o 
  -3  -3   4      436.69      490.35      5.52 o 
  -2  -3   4       51.33       69.42      1.21 o 
  -1  -3   4     3125.32     3142.52     35.61 o 
   0  -3   4     1144.80     1200.08     14.19 o 
   1  -3   4     2614.85     2957.71     28.85 o 
   2  -3   4        4.62        9.07      0.78 o 
   3  -3   4     1097.12     1039.15     13.22 o 
   4  -3   4      337.27      326.15      3.81 o 
   5  -3   4       71.40       69.00      2.28 o 
   6  -3   4       10.98        9.72      1.17 o 
   7  -3   4        3.30        6.77      1.30 o 
  -8  -2   4       58.52       73.77      2.97 o 
  -7  -2   4       58.17       53.24      4.30 o 
  -6  -2   4      292.66      286.15      4.64 o 
  -5  -2   4      414.88      373.70      3.49 o 
  -4  -2   4       80.89       80.80      1.22 o 
  -3  -2   4        5.96        1.36      0.30 o 
  -2  -2   4     2521.97     2618.66     26.77 o 
  -1  -2   4       13.30        5.81      0.56 o 
   0  -2   4     2020.40     2026.90     23.28 o 
   1  -2   4      149.43      158.35      2.10 o 
   2  -2   4      391.12      409.37      4.01 o 
   3  -2   4        0.62        0.05      0.26 o 
   4  -2   4      458.91      418.78      5.02 o 
   5  -2   4        0.10       -0.15      0.42 o 
   6  -2   4      166.91      168.34      3.90 o 
   7  -2   4        2.78        6.71      1.36 o 
   8  -2   4       48.54       58.66      2.52 o 
  -8  -1   4       42.93       53.01      2.72 o 
  -7  -1   4        0.00        0.47      1.39 o 
  -6  -1   4        2.47        1.67      0.60 o 
  -5  -1   4       99.60      109.63      3.62 o 
  -4  -1   4       83.89       74.32      1.11 o 
  -3  -1   4      179.18      159.90      4.53 o 
  -2  -1   4     3824.19     3987.79     39.00 o 
  -1  -1   4     1429.83     1491.71     16.88 o 
   0  -1   4        0.07       -0.10      0.18 o 
   1  -1   4      232.15      236.10      3.51 o 
   2  -1   4      838.29      846.38      9.26 o 
   3  -1   4      427.39      429.69      4.23 o 
   4  -1   4      790.33      739.80     12.14 o 
   5  -1   4      441.83      430.43      5.33 o 
   6  -1   4       18.79       15.48      1.18 o 
   7  -1   4        0.35        1.34      0.74 o 
   8  -1   4       57.76       66.88      3.40 o 
  -8   0   4       10.70       15.67      1.54 o 
  -7   0   4       40.77       51.86      2.22 o 
  -6   0   4      182.08      159.42      3.85 o 
  -5   0   4      115.94      116.71      3.23 o 
  -4   0   4       13.29        8.88      0.44 o 
  -3   0   4     1012.29      977.31      8.99 o 
  -2   0   4      173.92      220.46      2.58 o 
  -1   0   4     1151.76     1205.32     11.99 o 
   0   0   4      378.92      405.33      5.12 o 
   1   0   4     4057.74     3923.77     72.40 o 
   2   0   4       35.41       32.79      0.87 o 
   3   0   4       13.28        9.59      0.53 o 
   5   0   4      267.47      263.87      3.74 o 
   6   0   4       37.85       27.76      1.34 o 
   7   0   4        9.02        8.25      1.08 o 
   8   0   4        0.45       -0.25      0.83 o 
  -8   1   4       29.51       32.90      2.13 o 
  -7   1   4        1.21        2.08      0.87 o 
  -6   1   4      316.72      321.11      6.48 o 
  -5   1   4       22.37       22.13      1.36 o 
  -4   1   4      646.71      601.25     11.80 o 
  -3   1   4       30.06       33.15      0.75 o 
  -2   1   4     1200.53     1304.63     27.18 o 
  -1   1   4     1026.03     1038.76     12.10 o 
   0   1   4      139.70      118.49      1.65 o 
   1   1   4       46.28       56.02      1.27 o 
   2   1   4     1156.66     1080.31      9.97 o 
   3   1   4      119.06       97.27      1.83 o 
   5   1   4       11.62        8.24      0.71 o 
   6   1   4        0.80        2.16      0.59 o 
   7   1   4        6.92        7.07      0.96 o 
   8   1   4      125.52      133.81      3.84 o 
  -8   2   4       60.21       80.45      3.27 o 
  -7   2   4        0.87        1.71      0.89 o 
  -6   2   4       63.54       60.32      2.47 o 
  -5   2   4       17.32       13.83      1.26 o 
  -4   2   4        0.23        0.44      0.37 o 
  -3   2   4       62.18       53.01      1.70 o 
  -2   2   4      329.26      418.56      5.35 o 
  -1   2   4      180.60      191.74      2.36 o 
   0   2   4     4132.55     4200.65     37.05 o 
   1   2   4      171.16      156.01      1.99 o 
   2   2   4      654.37      701.80      6.92 o 
   3   2   4       26.95       20.29      0.94 o 
   4   2   4      149.17      140.97      3.24 o 
   5   2   4        0.19        0.05      0.33 o 
   6   2   4      700.45      680.23     10.74 o 
   7   2   4      215.39      208.93      3.60 o 
   8   2   4        8.98       13.92      1.30 o 
  -7   3   4       42.83       39.06      2.35 o 
  -6   3   4      174.92      188.35      6.47 o 
  -5   3   4       14.81       15.84      1.43 o 
  -4   3   4      522.78      516.75      9.02 o 
  -3   3   4      466.09      497.32      8.43 o 
  -2   3   4     1370.15     1436.33     17.75 o 
  -1   3   4      491.55      454.66      5.45 o 
   0   3   4        4.40        5.50      0.36 o 
   1   3   4       13.91       23.01      0.69 o 
   2   3   4       23.51       17.75      0.81 o 
   3   3   4      647.77      634.97      6.73 o 
   4   3   4        8.14       13.48      0.79 o 
   5   3   4        2.20        3.04      0.47 o 
   6   3   4        6.32        6.79      0.76 o 
   7   3   4        3.09        4.84      0.77 o 
   8   3   4       10.67        9.51      1.14 o 
  -7   4   4        0.08        5.62      3.85 o 
  -6   4   4       45.78       44.37      2.36 o 
  -5   4   4      188.17      177.16      4.53 o 
  -4   4   4      264.10      273.05      9.90 o 
  -3   4   4      374.88      416.06      5.71 o 
  -2   4   4      307.41      337.11      3.63 o 
  -1   4   4      392.35      415.96      3.59 o 
   0   4   4      808.73      823.92      6.63 o 
   1   4   4     4974.23     5163.83     41.70 o 
   2   4   4      157.38      189.80      2.14 o 
   3   4   4        8.79        5.95      0.48 o 
   4   4   4      217.96      212.83      2.73 o 
   5   4   4      982.01      926.76      8.83 o 
   6   4   4      174.70      166.59      2.89 o 
   7   4   4       11.53       12.77      1.03 o 
   8   4   4        5.17        7.11      1.85 o 
  -7   5   4      279.73      309.06      7.46 o 
  -6   5   4      115.14      140.43      4.36 o 
  -5   5   4      210.10      186.54     10.32 o 
  -4   5   4       11.10       14.35      1.42 o 
  -3   5   4       11.61       13.72      0.92 o 
  -2   5   4      496.42      520.47      5.40 o 
  -1   5   4       18.14       12.39      0.42 o 
   0   5   4      409.30      404.16      3.63 o 
   1   5   4     1111.93     1175.67     11.12 o 
   2   5   4     1543.10     1549.63     14.47 o 
   3   5   4       34.84       32.72      1.19 o 
   4   5   4      436.95      447.34      5.23 o 
   5   5   4       39.46       43.45      1.14 o 
   6   5   4       33.69       33.35      1.21 o 
   7   5   4        1.51        1.57      0.56 o 
   8   5   4       67.36       70.95      2.13 o 
  -6   6   4        8.50        9.53      1.52 o 
  -5   6   4       25.03       16.08      1.72 o 
  -4   6   4      307.86      273.13      6.02 o 
  -3   6   4        0.42       -0.18      0.41 o 
  -2   6   4      127.63      140.24      1.91 o 
  -1   6   4        9.75       18.08      0.62 o 
   0   6   4     2665.58     2676.25     20.36 o 
   1   6   4      756.44      915.14      7.58 o 
   2   6   4     3051.96     3287.90     29.57 o 
   3   6   4      582.40      506.94     15.23 o 
   4   6   4      637.05      552.64      6.30 o 
   5   6   4      763.95      743.71      7.91 o 
   6   6   4       27.48       26.30      1.11 o 
   7   6   4       11.30       12.74      1.10 o 
   8   6   4      188.36      197.29      5.52 o 
  -6   7   4        6.75        8.63      1.56 o 
  -5   7   4       11.07       16.67      1.84 o 
  -4   7   4       56.75       49.68      1.62 o 
  -3   7   4       71.88       62.64      1.94 o 
  -2   7   4      257.71      268.16      3.51 o 
  -1   7   4      144.76      177.75      1.93 o 
   0   7   4       97.22      107.67      1.44 o 
   1   7   4      649.72      647.66      5.64 o 
   2   7   4      176.93      191.39      3.13 o 
   3   7   4      656.58      632.90      7.27 o 
   4   7   4       43.53       46.97      1.25 o 
   5   7   4       14.17       14.49      0.99 o 
   6   7   4       11.08       14.68      1.18 o 
   7   7   4      146.52      146.54      2.97 o 
   8   7   4       15.68       15.72      1.16 o 
  -6   8   4        0.38       -0.47      1.04 o 
  -5   8   4       15.04       23.25      2.25 o 
  -4   8   4      166.24      158.11      3.35 o 
  -3   8   4       18.40       19.73      1.37 o 
  -2   8   4       21.18       18.56      0.98 o 
  -1   8   4      396.63      386.48      4.19 o 
   0   8   4       11.02        5.93      0.47 o 
   1   8   4      289.60      263.30      3.17 o 
   2   8   4     1142.29     1133.26     12.54 o 
   3   8   4     1249.93     1164.30     10.80 o 
   4   8   4        4.05        1.69      0.43 o 
   5   8   4       62.04       60.74      1.73 o 
   6   8   4       20.81       19.92      1.06 o 
   7   8   4       40.92       40.27      1.98 o 
   8   8   4       28.21       32.14      1.64 o 
  -5   9   4       27.22       28.36      3.29 o 
  -4   9   4       24.62       25.07      2.40 o 
  -3   9   4       18.66       19.20      1.25 o 
  -2   9   4       75.69       68.03      1.73 o 
  -1   9   4        0.50        0.09      0.43 o 
   0   9   4      941.35     1004.62      7.99 o 
   1   9   4       91.13      100.09      1.55 o 
   2   9   4     1796.07     1813.07     15.97 o 
   3   9   4     1711.70     1802.51     16.03 o 
   4   9   4        1.82        1.04      0.47 o 
   5   9   4       32.17       32.95      1.26 o 
   6   9   4      334.92      340.45      4.30 o 
   7   9   4        1.25        1.26      0.59 o 
   8   9   4        0.30        0.82      0.70 o 
  -5  10   4       76.64       71.32      7.20 o 
  -4  10   4        1.14        1.39      0.76 o 
  -3  10   4      105.92       98.31      3.99 o 
  -2  10   4      145.60      157.38      5.04 o 
  -1  10   4        4.42        2.83      0.71 o 
   0  10   4      225.94      216.95      2.55 o 
   1  10   4       32.12       34.86      1.00 o 
   2  10   4       44.20       36.16      1.35 o 
   3  10   4       54.93       54.51      1.53 o 
   4  10   4      246.24      232.60      3.46 o 
   5  10   4       14.85       16.11      1.11 o 
   6  10   4       11.00        8.33      0.99 o 
   7  10   4       48.81       46.83      1.70 o 
  -4  11   4        7.78        9.58      1.51 o 
  -3  11   4       65.54       66.99      4.62 o 
  -2  11   4        6.02        2.57      1.42 o 
  -1  11   4        4.28        3.63      0.82 o 
   0  11   4       39.26       44.52      1.50 o 
   1  11   4      210.92      209.02      2.78 o 
   2  11   4       74.66       76.94      1.96 o 
   3  11   4       10.64       10.70      0.86 o 
   4  11   4       55.41       57.78      1.68 o 
   5  11   4      156.29      151.30      2.88 o 
   6  11   4       35.96       39.00      1.56 o 
   7  11   4       89.47       90.80      2.66 o 
  -3  12   4        7.28        6.57      1.30 o 
  -2  12   4      104.94      100.23      3.13 o 
  -1  12   4       59.03       61.51      2.93 o 
   0  12   4       60.99       60.79      2.02 o 
   1  12   4       22.37       23.33      1.07 o 
   2  12   4        4.30        4.24      0.68 o 
   3  12   4       91.21       76.03      1.94 o 
   4  12   4      856.20      828.66      8.87 o 
   5  12   4        8.86        9.04      0.93 o 
   6  12   4       15.64       14.31      1.09 o 
   7  12   4       11.82       10.57      1.03 o 
  -3  13   4       30.73       25.49      2.02 o 
  -2  13   4        0.14       -0.58      1.26 o 
  -1  13   4        0.50       -0.72      0.94 o 
   0  13   4       70.48       81.37      2.43 o 
   1  13   4        3.09        5.91      1.14 o 
   2  13   4       63.44       67.05      1.87 o 
   3  13   4        5.75        5.00      0.77 o 
   4  13   4       41.26       42.45      1.74 o 
   5  13   4       64.42       60.70      2.02 o 
   6  13   4       61.52       63.88      1.98 o 
  -2  14   4        2.24       -1.58      1.64 o 
  -1  14   4      171.78      168.50      4.29 o 
   0  14   4        1.48        1.01      0.86 o 
   1  14   4        0.10        1.35      0.78 o 
   2  14   4       33.84       34.15      1.59 o 
   3  14   4      298.28      298.33      4.48 o 
   4  14   4        3.25        2.24      0.81 o 
   5  14   4        2.75        2.89      0.83 o 
   0  15   4        1.55        0.72      1.05 o 
   1  15   4       56.62       63.19      2.49 o 
   2  15   4        0.85        0.08      0.96 o 
   3  15   4       31.01       24.84      1.50 o 
   4  15   4        6.93        6.31      0.98 o 
   2  16   4        5.60        6.45      1.42 o 
  -3 -15   5      116.35      117.49      3.44 o 
  -2 -15   5       35.70       36.43      2.31 o 
  -1 -15   5       11.10       16.72      2.77 o 
   0 -15   5       97.33       96.50      3.46 o 
  -5 -14   5       30.61       37.01      2.50 o 
  -4 -14   5      157.15      159.89      3.96 o 
  -3 -14   5       95.90       86.59      2.85 o 
  -2 -14   5        5.11        3.44      0.96 o 
  -1 -14   5        0.21        0.00      1.13 o 
   0 -14   5        0.08       -0.03      0.91 o 
   1 -14   5       11.44       13.30      1.34 o 
  -6 -13   5      203.86      216.65      5.25 o 
  -5 -13   5      116.58      118.92      3.94 o 
  -4 -13   5       54.56       53.70      3.40 o 
  -3 -13   5        5.12        4.11      0.99 o 
  -2 -13   5      120.35      118.39      3.14 o 
  -1 -13   5       43.03       43.17      2.08 o 
   0 -13   5      461.36      460.49      6.65 o 
   1 -13   5      110.70      107.88      3.69 o 
   2 -13   5       59.80       56.90      2.24 o 
  -6 -12   5       14.39        8.73      1.20 o 
  -5 -12   5       44.49       46.82      2.16 o 
  -4 -12   5       46.09       42.01      2.20 o 
  -3 -12   5      201.57      188.10      3.96 o 
  -2 -12   5      156.32      166.86      3.66 o 
  -1 -12   5       61.34       56.94      1.47 o 
   0 -12   5      297.67      300.75      4.84 o 
   1 -12   5       43.12       48.46      2.14 o 
   2 -12   5       64.29       65.54      2.26 o 
   3 -12   5       11.13        8.13      1.72 o 
  -7 -11   5       55.55       51.93      2.23 o 
  -6 -11   5      117.14      111.37      2.99 o 
  -5 -11   5      231.07      222.49      4.33 o 
  -4 -11   5       38.02       32.02      1.76 o 
  -3 -11   5        6.08        9.86      1.06 o 
  -2 -11   5       41.72       41.80      1.82 o 
  -1 -11   5       28.25       26.27      1.11 o 
   0 -11   5      169.61      176.90      3.13 o 
   1 -11   5      511.80      496.52      6.15 o 
   2 -11   5      157.04      157.00      3.89 o 
   3 -11   5       53.11       63.03      2.21 o 
   4 -11   5       46.13       43.71      2.29 o 
  -7 -10   5        7.32       10.01      1.13 o 
  -6 -10   5      134.15      142.75      4.76 o 
  -5 -10   5       44.40       42.25      1.85 o 
  -4 -10   5        0.06       -0.71      0.73 o 
  -3 -10   5      338.07      343.60      5.37 o 
  -2 -10   5        2.04        0.35      0.54 o 
  -1 -10   5       56.42       57.10      1.38 o 
   0 -10   5       66.02       72.76      2.21 o 
   1 -10   5      264.12      280.25      4.67 o 
   2 -10   5       76.23       80.10      2.33 o 
   3 -10   5        9.40        7.83      1.02 o 
   4 -10   5       37.70       48.54      1.96 o 
   5 -10   5      111.37      116.38      4.34 o 
  -7  -9   5       49.38       47.68      1.88 o 
  -6  -9   5       69.86       63.31      2.02 o 
  -5  -9   5       21.69       15.78      1.70 o 
  -4  -9   5       74.68       82.67      2.22 o 
  -3  -9   5        3.89        1.76      0.55 o 
  -2  -9   5       48.27       59.18      1.59 o 
  -1  -9   5       10.89        9.55      0.66 o 
   0  -9   5     1274.86     1277.86     10.66 o 
   1  -9   5        0.78        0.27      0.50 o 
   2  -9   5       20.90       25.32      1.25 o 
   3  -9   5       44.48       53.29      1.87 o 
   4  -9   5      430.64      456.07      7.86 o 
   5  -9   5       55.67       40.56      1.99 o 
  -8  -8   5       34.70       29.67      1.60 o 
  -7  -8   5       81.73       98.75      2.40 o 
  -6  -8   5       11.79       10.37      1.13 o 
  -5  -8   5        2.33        1.33      0.57 o 
  -4  -8   5      177.72      178.81      3.65 o 
  -3  -8   5      100.73       85.15      2.07 o 
  -2  -8   5      295.10      313.56      4.48 o 
  -1  -8   5        9.22       14.11      0.72 o 
   0  -8   5       86.04       95.09      1.58 o 
   1  -8   5      231.77      237.47      3.04 o 
   2  -8   5      101.97      107.83      2.14 o 
   3  -8   5        0.37        0.52      0.50 o 
   4  -8   5       54.24       62.73      2.44 o 
   5  -8   5        5.50        7.54      0.94 o 
   6  -8   5       46.85       54.93      4.18 o 
  -7  -7   5        4.12        3.44      0.64 o 
  -6  -7   5       55.32       44.78      1.52 o 
  -5  -7   5      230.86      241.99      4.30 o 
  -4  -7   5        3.04        2.31      0.62 o 
  -3  -7   5       18.29       22.83      0.99 o 
  -2  -7   5       28.05       33.04      1.96 o 
  -1  -7   5      311.14      280.91      3.76 o 
   0  -7   5        1.75        4.60      0.50 o 
   1  -7   5       49.93       49.31      1.09 o 
   2  -7   5      642.33      642.60      7.02 o 
   3  -7   5      102.79      109.66      2.16 o 
   4  -7   5       17.44       11.66      1.03 o 
   5  -7   5       64.12       66.31      1.80 o 
   6  -7   5        0.75        1.67      1.15 o 
  -7  -6   5      116.99      122.05      6.64 o 
  -6  -6   5       52.33       64.03      1.75 o 
  -5  -6   5        1.84        1.41      0.52 o 
  -4  -6   5       18.41       20.73      0.95 o 
  -3  -6   5        4.86        1.72      0.40 o 
  -2  -6   5       88.89       64.44      1.69 o 
  -1  -6   5      259.01      282.97      3.71 o 
   0  -6   5       49.16       41.95      0.98 o 
   1  -6   5      195.20      222.73      3.47 o 
   2  -6   5       58.53       57.57      1.33 o 
   3  -6   5       31.24       35.08      1.14 o 
   4  -6   5       93.38       93.43      2.00 o 
   5  -6   5       45.16       44.59      2.12 o 
   6  -6   5       41.09       65.02      6.01 o 
  -6  -5   5      850.69      862.79     11.15 o 
  -5  -5   5      347.79      370.75      5.42 o 
  -4  -5   5        1.35        3.53      0.47 o 
  -3  -5   5      376.35      385.47      4.78 o 
  -2  -5   5      553.59      579.54      6.61 o 
  -1  -5   5      208.60      253.42      4.40 o 
   0  -5   5      522.45      471.78      5.50 o 
   1  -5   5        0.78        0.48      0.25 o 
   2  -5   5      131.66      135.20      1.65 o 
   3  -5   5      932.89      902.74      8.35 o 
   4  -5   5       21.00       21.70      0.94 o 
   5  -5   5       11.57       15.12      1.47 o 
   6  -5   5       21.48       25.13      1.60 o 
   7  -5   5        0.99        0.70      2.46 o 
  -8  -4   5       83.08       87.14      2.79 o 
  -7  -4   5      314.31      329.66      7.18 o 
  -6  -4   5      180.21      188.57      4.24 o 
  -5  -4   5      564.22      586.68      6.23 o 
  -4  -4   5        4.75        3.09      0.31 o 
  -3  -4   5       27.26       58.22      1.25 o 
  -2  -4   5     1028.98     1064.30     13.09 o 
  -1  -4   5       45.25       42.82      0.84 o 
   0  -4   5      314.06      383.11      4.10 o 
   1  -4   5     2875.86     2972.65     26.47 o 
   2  -4   5        1.26        3.26      0.40 o 
   3  -4   5       94.87      100.16      2.14 o 
   4  -4   5      106.05      104.38      1.93 o 
   5  -4   5        2.57        2.02      0.77 o 
   6  -4   5        0.22        0.35      0.63 o 
   7  -4   5      109.06      110.43      3.64 o 
  -8  -3   5       29.48       29.28      1.73 o 
  -7  -3   5       53.80       42.91      1.84 o 
  -6  -3   5        3.29        5.47      0.66 o 
  -5  -3   5      118.82      123.18      1.92 o 
  -4  -3   5      266.73      271.42      2.81 o 
  -3  -3   5       47.43       53.93      1.24 o 
  -2  -3   5        7.46        5.25      0.41 o 
  -1  -3   5      417.44      395.72      4.47 o 
   0  -3   5      890.27      877.77      8.27 o 
   1  -3   5     1739.28     1976.83     19.69 o 
   2  -3   5      591.71      557.78      5.28 o 
   3  -3   5       34.90       34.22      1.38 o 
   4  -3   5        0.05        0.22      0.49 o 
   5  -3   5       11.49       11.47      1.01 o 
   6  -3   5       48.62       48.36      2.15 o 
   7  -3   5       24.36       26.96      2.33 o 
  -8  -2   5        5.29        7.14      1.21 o 
  -7  -2   5       22.73       18.30      1.41 o 
  -6  -2   5       65.85       72.73      2.11 o 
  -5  -2   5       96.68      103.00      1.95 o 
  -4  -2   5      675.45      654.10      5.89 o 
  -3  -2   5      252.36      235.46      2.98 o 
  -2  -2   5      235.14      281.26      2.93 o 
  -1  -2   5       30.00       37.64      0.84 o 
   0  -2   5     2110.50     2234.90     31.46 o 
   1  -2   5     2336.90     2692.19     27.20 o 
   2  -2   5      913.03      928.90      8.24 o 
   3  -2   5       92.53       70.63      1.30 o 
   4  -2   5     1535.20     1537.67     15.04 o 
   5  -2   5        3.71        2.39      0.59 o 
   6  -2   5      123.84      115.70      2.89 o 
   7  -2   5       77.59       78.17      2.82 o 
  -8  -1   5      125.51      114.79      4.14 o 
  -7  -1   5       31.34       41.51      2.18 o 
  -6  -1   5        0.82       -0.11      0.53 o 
  -5  -1   5     3536.46     3544.06     50.39 o 
  -4  -1   5      462.84      441.58      5.15 o 
  -3  -1   5        4.99       10.76      0.58 o 
  -2  -1   5      940.10      950.83     19.29 o 
  -1  -1   5     4245.52     4476.33     50.23 o 
   0  -1   5     1914.44     1947.29     19.56 o 
   1  -1   5      464.02      453.36     19.36 o 
   2  -1   5      469.71      542.01      5.66 o 
   3  -1   5      585.47      545.02      5.26 o 
   4  -1   5      308.31      276.94      3.75 o 
   5  -1   5      851.96      820.98      8.96 o 
   6  -1   5       78.26       72.66      1.98 o 
   7  -1   5      179.52      203.18      4.17 o 
   8  -1   5       65.81       77.17      5.24 o 
  -8   0   5       26.80       24.17      2.22 o 
  -7   0   5       63.99       76.14      2.68 o 
  -6   0   5       23.24       29.44      1.62 o 
  -5   0   5     2003.04     1946.18     28.54 o 
  -4   0   5      316.97      277.83     18.93 o 
  -3   0   5      180.28      149.15      2.05 o 
  -2   0   5       59.63       71.80      1.33 o 
  -1   0   5      258.95      317.04      3.54 o 
   0   0   5      741.28      860.34      8.91 o 
   2   0   5     1747.10     1776.57     20.72 o 
   3   0   5      103.29      107.85      1.39 o 
   4   0   5       55.61       60.55      1.76 o 
   5   0   5      763.98      720.00      9.78 o 
   6   0   5      463.39      470.68      6.03 o 
   7   0   5      203.58      194.32      4.02 o 
   8   0   5       40.34       37.52      2.41 o 
  -8   1   5        0.21       -0.88      0.91 o 
  -7   1   5        0.73        0.79      1.14 o 
  -6   1   5      491.18      515.83      9.27 o 
  -5   1   5       27.80       27.10      1.50 o 
  -4   1   5      329.22      310.19      5.68 o 
  -3   1   5        2.16        5.37      0.36 o 
  -2   1   5     1545.22     1612.81     15.95 o 
  -1   1   5     2480.47     2641.74     26.01 o 
   0   1   5       26.97       17.25      0.49 o 
   1   1   5      635.06      623.74      9.92 o 
   2   1   5      533.52      501.91      5.24 o 
   3   1   5       22.27       27.55      0.93 o 
   4   1   5      222.61      241.29      3.66 o 
   5   1   5       32.67       35.91      1.28 o 
   6   1   5        1.82        0.85      0.56 o 
   7   1   5        1.31        1.07      0.71 o 
   8   1   5       27.33       30.66      2.13 o 
  -7   2   5      138.56      133.30      4.01 o 
  -6   2   5      374.18      340.71      6.98 o 
  -5   2   5        2.69        3.03      0.75 o 
  -4   2   5     1053.55      976.78     15.22 o 
  -3   2   5        5.25        1.24      0.47 o 
  -2   2   5      272.64      305.43      3.50 o 
  -1   2   5     1586.38     1822.42     16.15 o 
   0   2   5     1366.31     1406.92     12.71 o 
   1   2   5     1779.41     1727.86     25.66 o 
   2   2   5     2161.26     2322.21     21.13 o 
   3   2   5      456.02      453.64      5.01 o 
   5   2   5      231.09      224.26      3.41 o 
   6   2   5      672.20      665.07      7.80 o 
   7   2   5       49.35       48.23      1.81 o 
   8   2   5       26.43       30.86      1.88 o 
  -7   3   5      131.07      135.46      4.62 o 
  -6   3   5       88.18       87.03      3.10 o 
  -5   3   5      228.68      243.42      5.37 o 
  -4   3   5      275.57      264.46      5.42 o 
  -3   3   5      637.18      645.49     17.00 o 
  -2   3   5      190.83      184.88      2.96 o 
  -1   3   5     1266.91     1255.98     10.49 o 
   0   3   5       12.10       12.15      0.44 o 
   1   3   5       45.48       56.81      1.73 o 
   2   3   5      746.50      771.02      7.03 o 
   3   3   5     1710.46     1736.71     18.23 o 
   4   3   5        1.60        0.43      0.28 o 
   5   3   5      117.17      127.92      2.30 o 
   6   3   5       47.89       43.56      1.56 o 
   7   3   5       93.44       94.02      2.34 o 
   8   3   5       10.28       10.09      1.19 o 
  -7   4   5       50.10       36.47      2.46 o 
  -6   4   5        5.01        4.16      1.11 o 
  -5   4   5      259.41      240.32      5.53 o 
  -4   4   5      288.02      273.88      5.75 o 
  -3   4   5      182.12      195.39      4.25 o 
  -2   4   5       32.01       24.15      0.87 o 
  -1   4   5      406.80      448.89      3.98 o 
   0   4   5     1116.57     1114.83      8.81 o 
   1   4   5     1625.43     1690.43     13.12 o 
   2   4   5      273.77      321.63      3.22 o 
   3   4   5      412.20      388.26      4.17 o 
   5   4   5     1133.54     1068.64     10.06 o 
   6   4   5        0.13       -0.11      0.50 o 
   7   4   5        0.00        0.30      0.55 o 
   8   4   5       13.16       15.90      1.27 o 
  -7   5   5        0.69        1.55      2.20 o 
  -6   5   5        0.90        2.10      2.16 o 
  -5   5   5       35.73       25.84      1.98 o 
  -4   5   5      147.25      144.13      3.96 o 
  -3   5   5       32.48       30.42      1.67 o 
  -2   5   5      576.02      555.49      6.65 o 
  -1   5   5       34.51       35.35      1.05 o 
   0   5   5      434.71      415.13      4.08 o 
   1   5   5      177.20      172.52      2.37 o 
   2   5   5     1376.40     1320.56     10.71 o 
   3   5   5       31.16       32.34      2.27 o 
   4   5   5      147.79      159.79      3.47 o 
   5   5   5       25.56       26.51      1.08 o 
   6   5   5       11.35       10.62      0.90 o 
   7   5   5       11.16        8.65      0.94 o 
   8   5   5        9.90       11.20      1.56 o 
  -6   6   5        0.11        1.21      1.01 o 
  -5   6   5       15.63       14.22      1.61 o 
  -4   6   5      211.83      201.67      5.07 o 
  -3   6   5       76.46       71.43      4.07 o 
  -2   6   5      108.01      115.58      1.98 o 
  -1   6   5      435.39      424.21      3.90 o 
   0   6   5     1385.96     1424.68     10.53 o 
   1   6   5      174.54      158.80      1.97 o 
   2   6   5       21.06       16.14      0.77 o 
   3   6   5      315.05      281.79      3.57 o 
   4   6   5     1092.62     1001.38      8.80 o 
   5   6   5       90.19       97.29      1.81 o 
   6   6   5       11.85       12.84      0.90 o 
   7   6   5        0.03       -0.22      0.55 o 
   8   6   5        0.14        0.24      0.69 o 
  -6   7   5       44.62       55.50      2.99 o 
  -5   7   5        0.41        2.01      1.06 o 
  -4   7   5        1.92        1.76      0.71 o 
  -3   7   5      159.88      158.31      7.29 o 
  -2   7   5      586.47      573.57      6.29 o 
  -1   7   5      499.88      478.73      4.09 o 
   0   7   5        1.03        2.44      0.35 o 
   1   7   5      907.48      902.92      7.68 o 
   2   7   5      147.83      153.93      2.85 o 
   3   7   5       93.44       91.78      1.78 o 
   4   7   5       10.57       10.00      0.67 o 
   5   7   5        5.80        4.67      0.58 o 
   6   7   5        6.79        6.23      0.66 o 
   7   7   5       18.17       19.69      1.29 o 
   8   7   5       41.16       44.54      1.94 o 
  -6   8   5       44.64       54.67     11.30 o 
  -5   8   5       28.73       33.92      2.60 o 
  -4   8   5       33.37       28.39      1.46 o 
  -3   8   5       21.00       18.28      1.36 o 
  -2   8   5      529.12      527.74      6.04 o 
  -1   8   5      455.02      507.64      5.20 o 
   0   8   5      231.67      230.05      2.60 o 
   1   8   5        4.81        3.39      0.52 o 
   2   8   5      529.53      576.83      7.20 o 
   3   8   5      362.88      330.03      4.05 o 
   4   8   5      155.44      154.14      2.39 o 
   5   8   5      109.26      104.21      1.99 o 
   6   8   5       25.46       25.88      1.21 o 
   7   8   5        0.40        0.96      0.62 o 
   8   8   5       33.00       38.37      1.83 o 
  -5   9   5       36.86       36.04      3.37 o 
  -4   9   5      173.40      146.81      3.39 o 
  -3   9   5      319.37      299.71      4.66 o 
  -2   9   5        4.12        4.19      0.67 o 
  -1   9   5      263.40      273.96      4.29 o 
   0   9   5      160.73      174.19      2.16 o 
   1   9   5        0.38        0.64      0.34 o 
   2   9   5       52.99       67.95      1.59 o 
   3   9   5     1069.13     1118.69     10.64 o 
   4   9   5       23.36       27.92      1.18 o 
   5   9   5      223.36      216.70      3.13 o 
   6   9   5       33.82       34.49      1.85 o 
   7   9   5      111.36      115.13      2.36 o 
   8   9   5       40.42       39.82      1.90 o 
  -5  10   5       13.64       18.45      4.27 o 
  -4  10   5       82.88       97.37      2.83 o 
  -3  10   5       24.88       24.67      1.73 o 
  -2  10   5        3.84        0.57      1.21 o 
  -1  10   5      128.67      116.17      2.64 o 
   0  10   5      136.77      137.13      2.51 o 
   1  10   5       24.54       24.97      1.41 o 
   2  10   5      106.94      102.64      1.72 o 
   3  10   5      515.27      498.76      5.71 o 
   4  10   5       17.14       21.55      1.16 o 
   5  10   5      310.30      315.03      4.10 o 
   6  10   5        6.81        6.85      0.78 o 
   7  10   5       48.72       50.54      2.08 o 
  -4  11   5        1.55       -0.80      1.21 o 
  -3  11   5      102.85      109.56      4.59 o 
  -2  11   5       10.68       11.10      1.46 o 
  -1  11   5        5.60        5.90      0.93 o 
   0  11   5       64.85       69.61      1.84 o 
   1  11   5      188.13      193.37      2.66 o 
   2  11   5       67.32       70.49      1.76 o 
   3  11   5       36.73       36.06      1.46 o 
   4  11   5        0.01       -0.72      0.45 o 
   5  11   5       28.92       29.18      1.37 o 
   6  11   5      173.61      175.60      3.04 o 
   7  11   5        4.96        3.99      0.77 o 
  -3  12   5       24.67       23.28      1.84 o 
  -2  12   5       71.31       75.95      2.81 o 
  -1  12   5       48.81       45.93      2.28 o 
   0  12   5      104.02      101.85      2.61 o 
   1  12   5       12.92       13.65      0.91 o 
   2  12   5       92.48       93.52      2.12 o 
   3  12   5        1.41        0.40      0.55 o 
   4  12   5      604.95      601.84      7.02 o 
   5  12   5        0.90        0.32      0.56 o 
   6  12   5       19.26       18.18      1.21 o 
   7  12   5        0.13       -0.26      0.64 o 
  -3  13   5        0.06       -1.33      2.27 o 
  -2  13   5        4.02        4.42      1.29 o 
  -1  13   5       27.18       27.47      2.83 o 
   0  13   5        4.42        4.73      0.96 o 
   1  13   5      106.84      108.42      2.88 o 
   2  13   5       60.74       58.42      1.78 o 
   3  13   5        4.35        2.83      0.79 o 
   4  13   5       12.62       11.41      1.04 o 
   5  13   5        2.19        2.91      0.73 o 
   6  13   5       23.71       22.15      1.36 o 
  -2  14   5        9.13        8.67      1.75 o 
  -1  14   5      122.52      132.37      3.81 o 
   0  14   5       68.45       66.94      2.40 o 
   1  14   5        0.91        1.42      0.99 o 
   2  14   5       13.67       11.41      1.05 o 
   3  14   5      150.77      148.74      3.02 o 
   4  14   5       39.89       48.69      1.95 o 
   5  14   5      212.78      218.22      3.66 o 
   0  15   5       47.16       46.15      2.48 o 
   1  15   5       42.51       44.47      2.29 o 
   2  15   5      104.20      113.25      3.83 o 
   3  15   5        2.00        1.72      0.78 o 
   4  15   5        3.37        5.17      0.99 o 
  -3 -15   6        5.42        5.53      1.16 o 
  -2 -15   6       16.17       15.08      1.56 o 
  -1 -15   6        7.24        6.13      1.76 o 
  -4 -14   6      134.16      132.17      3.61 o 
  -3 -14   6      233.02      229.31      4.84 o 
  -2 -14   6        0.69        1.65      0.88 o 
  -1 -14   6      158.01      157.52      5.48 o 
   0 -14   6        5.19        4.87      1.13 o 
   1 -14   6        7.41        5.72      1.26 o 
  -5 -13   6        1.16        1.86      0.88 o 
  -4 -13   6      111.70      110.02      3.14 o 
  -3 -13   6        8.29        7.39      1.11 o 
  -2 -13   6       25.88       23.98      2.67 o 
  -1 -13   6       11.49       13.26      1.77 o 
   0 -13   6       54.21       59.70      2.64 o 
   1 -13   6        0.07       -0.29      0.79 o 
   2 -13   6       18.08       15.18      1.44 o 
  -6 -12   6       36.94       38.91      2.06 o 
  -5 -12   6       33.76       37.74      1.99 o 
  -4 -12   6        0.02        0.36      0.73 o 
  -3 -12   6      195.71      188.30      4.03 o 
  -2 -12   6       68.35       75.20      2.43 o 
  -1 -12   6        2.56        1.81      0.60 o 
   0 -12   6      305.63      304.81      4.93 o 
   1 -12   6       11.39       16.14      1.20 o 
   2 -12   6      104.78      106.27      2.88 o 
   3 -12   6       61.98       70.05      3.88 o 
  -6 -11   6       12.21       13.28      1.32 o 
  -5 -11   6       27.28       29.20      1.76 o 
  -4 -11   6        9.06        5.54      1.01 o 
  -3 -11   6      164.15      151.98      3.43 o 
  -2 -11   6      200.63      189.63      4.31 o 
  -1 -11   6      135.37      128.76      2.81 o 
   0 -11   6       31.84       26.48      1.45 o 
   1 -11   6      175.32      187.34      3.26 o 
   2 -11   6        0.00        0.04      0.70 o 
   3 -11   6      113.53      114.26      3.46 o 
   4 -11   6        2.89        3.20      1.10 o 
  -7 -10   6       27.26       29.62      1.66 o 
  -6 -10   6       25.81       34.08      1.74 o 
  -5 -10   6      129.03      119.63      3.87 o 
  -4 -10   6        9.60        8.16      0.96 o 
  -3 -10   6        6.38        7.05      0.94 o 
  -2 -10   6      732.83      718.85      9.23 o 
  -1 -10   6        0.84        0.59      0.45 o 
   0 -10   6        0.19        0.38      0.42 o 
   1 -10   6      623.28      607.44      7.04 o 
   2 -10   6      344.75      350.88      4.82 o 
   3 -10   6       59.86       49.73      1.95 o 
   4 -10   6      166.78      171.73      3.64 o 
  -7  -9   6       14.76       10.30      1.09 o 
  -6  -9   6      283.72      276.65      4.73 o 
  -5  -9   6       86.85       91.90      3.28 o 
  -4  -9   6      161.44      176.37      3.47 o 
  -3  -9   6       22.65       23.27      1.52 o 
  -2  -9   6      500.40      499.49      7.35 o 
  -1  -9   6        0.39        1.38      0.45 o 
   0  -9   6      196.86      190.95      2.53 o 
   1  -9   6      358.36      348.03      4.57 o 
   2  -9   6       80.72       73.11      2.61 o 
   3  -9   6       70.49       79.62      2.27 o 
   4  -9   6        5.66        5.66      0.96 o 
   5  -9   6        3.60        3.35      1.85 o 
  -7  -8   6       16.50       18.31      1.38 o 
  -6  -8   6       10.16        9.07      0.95 o 
  -5  -8   6       45.73       43.57      1.81 o 
  -4  -8   6       76.54       68.11      2.15 o 
  -3  -8   6      184.54      186.64      3.79 o 
  -2  -8   6       19.70       19.73      1.34 o 
  -1  -8   6       47.27       42.91      1.20 o 
   0  -8   6        0.01       -0.23      0.33 o 
   1  -8   6      454.95      447.12      4.84 o 
   2  -8   6      385.97      370.84      4.75 o 
   3  -8   6        6.72        6.09      0.86 o 
   4  -8   6        1.84        2.01      1.19 o 
   5  -8   6       14.93       12.50      1.06 o 
  -8  -7   6        0.20       -0.30      0.71 o 
  -7  -7   6      100.65       99.75      2.61 o 
  -6  -7   6        1.63        2.43      0.68 o 
  -5  -7   6      251.96      249.81      4.48 o 
  -4  -7   6      286.25      306.11      6.66 o 
  -3  -7   6       41.21       37.64      1.86 o 
  -2  -7   6       70.11       69.46      1.82 o 
  -1  -7   6      210.57      196.03      5.11 o 
   0  -7   6      212.18      205.84      3.27 o 
   1  -7   6       87.95       75.63      1.40 o 
   2  -7   6      335.98      315.37      4.15 o 
   3  -7   6      295.31      288.05      3.64 o 
   4  -7   6      292.76      304.24      5.01 o 
   5  -7   6      235.96      243.17      5.52 o 
   6  -7   6       15.01       15.93      2.96 o 
  -8  -6   6       29.94       32.64      1.72 o 
  -7  -6   6       21.59       28.91      1.64 o 
  -6  -6   6      101.09      109.72      2.54 o 
  -5  -6   6      130.05      119.45      2.65 o 
  -4  -6   6      386.30      387.55      5.90 o 
  -3  -6   6        0.03        0.40      0.36 o 
  -2  -6   6      756.22      702.29     10.38 o 
  -1  -6   6       30.55       31.98      1.12 o 
   0  -6   6        9.45        9.34      0.75 o 
   1  -6   6       77.85       79.73      1.29 o 
   2  -6   6     1248.11     1253.51     10.29 o 
   3  -6   6        8.31        9.96      0.72 o 
   4  -6   6       17.10       14.49      0.88 o 
   5  -6   6        7.72        8.02      0.70 o 
   6  -6   6        3.92        5.38      1.39 o 
  -8  -5   6        2.59        1.56      0.80 o 
  -7  -5   6       30.69       29.37      1.59 o 
  -6  -5   6       38.23       34.31      1.52 o 
  -5  -5   6       53.46       62.64      1.73 o 
  -4  -5   6       12.81       15.81      1.00 o 
  -3  -5   6      123.09      108.63      6.66 o 
  -2  -5   6      102.30      101.11      1.78 o 
  -1  -5   6      488.55      461.61      5.30 o 
   0  -5   6        3.81        0.63      0.25 o 
   1  -5   6      101.91       86.34      1.37 o 
   2  -5   6      440.90      425.75      4.48 o 
   3  -5   6      668.34      697.50      7.47 o 
   4  -5   6       83.89       78.55      1.78 o 
   5  -5   6      105.42      117.68      2.81 o 
   6  -5   6       16.53       16.20      1.38 o 
   7  -5   6       10.48       10.27      1.82 o 
  -8  -4   6        7.05        9.08      1.17 o 
  -7  -4   6       39.93       47.98      2.01 o 
  -6  -4   6        9.91        9.81      1.00 o 
  -5  -4   6       58.02       53.88      1.92 o 
  -4  -4   6        3.97        7.30      0.69 o 
  -3  -4   6     1779.33     1776.95     16.36 o 
  -2  -4   6        0.41        1.41      0.30 o 
  -1  -4   6      471.90      518.50      5.20 o 
   0  -4   6      745.08      836.02      8.11 o 
   1  -4   6      990.11      971.95      7.92 o 
   2  -4   6        0.04        1.10      0.39 o 
   3  -4   6        5.10        4.78      0.76 o 
   4  -4   6        8.10        7.95      0.87 o 
   5  -4   6       55.93       58.55      2.30 o 
   6  -4   6        7.27       10.45      1.30 o 
   7  -4   6       96.29       99.78      3.32 o 
  -8  -3   6      128.87      142.05      4.31 o 
  -7  -3   6       16.19       10.86      1.18 o 
  -6  -3   6       17.31       10.30      1.07 o 
  -5  -3   6       20.74       19.36      1.58 o 
  -4  -3   6       98.43       99.34      1.61 o 
  -3  -3   6        1.80        1.14      0.32 o 
  -2  -3   6     1073.35     1128.68     16.87 o 
  -1  -3   6       84.88       67.38      1.09 o 
   0  -3   6       27.25       66.20      1.29 o 
   1  -3   6        4.78        5.86      0.54 o 
   2  -3   6       89.67       99.58      1.61 o 
   3  -3   6      150.18      150.19      2.47 o 
   4  -3   6      783.33      788.61      8.60 o 
   5  -3   6      198.93      187.53      3.54 o 
   6  -3   6       80.02       85.26      2.85 o 
   7  -3   6        0.23        0.02      0.86 o 
  -8  -2   6      179.96      207.97      5.86 o 
  -7  -2   6      117.54      120.72      3.85 o 
  -6  -2   6      229.87      223.16      5.63 o 
  -5  -2   6      190.68      177.98      3.65 o 
  -4  -2   6     2887.70     2828.24     28.33 o 
  -3  -2   6        5.12        5.80      0.45 o 
  -1  -2   6      137.78      126.90      6.04 o 
   0  -2   6      319.80      315.79      3.72 o 
   1  -2   6      309.71      312.49      3.98 o 
   2  -2   6      226.80      220.00      2.41 o 
   3  -2   6        4.05        2.25      0.41 o 
   4  -2   6     1703.33     1612.08     14.11 o 
   5  -2   6      497.33      491.90      6.12 o 
   6  -2   6      161.34      163.52      3.57 o 
   7  -2   6      227.60      246.38      5.44 o 
  -8  -1   6       29.37       43.86      2.57 o 
  -7  -1   6       45.10       50.81      2.54 o 
  -6  -1   6       91.43       84.36      3.08 o 
  -5  -1   6      565.35      524.31      8.73 o 
  -4  -1   6     1030.02      991.04     12.19 o 
  -3  -1   6      223.70      248.47      3.12 o 
  -2  -1   6     1112.71     1357.30     56.06 o 
  -1  -1   6       49.59       93.80      1.62 o 
   0  -1   6       74.37       75.86      1.68 o 
   1  -1   6      836.81      883.15      8.55 o 
   2  -1   6     1055.17     1118.79     10.71 o 
   3  -1   6      747.59      689.56      6.89 o 
   4  -1   6      212.80      211.11      3.20 o 
   5  -1   6      767.38      774.59      8.66 o 
   6  -1   6      163.44      171.04      3.18 o 
   7  -1   6        6.72        7.94      1.10 o 
   8  -1   6      121.43      115.11      4.47 o 
  -8   0   6        5.21        7.19      1.45 o 
  -7   0   6        7.18        4.02      1.11 o 
  -6   0   6       60.95       63.94      6.07 o 
  -5   0   6      256.01      238.61      5.92 o 
  -4   0   6      314.21      321.15      5.73 o 
  -3   0   6      555.13      571.99      6.23 o 
  -2   0   6      602.24      739.77      7.75 o 
  -1   0   6     1350.06     1560.60     18.08 o 
   0   0   6      464.39      422.09      4.30 o 
   1   0   6      122.65      103.82      2.53 o 
   2   0   6      326.24      449.69      4.85 o 
   3   0   6      135.11      179.43      2.08 o 
   4   0   6     1228.46     1191.58     12.04 o 
   5   0   6        2.56        3.18      0.62 o 
   6   0   6      115.13      119.34      2.58 o 
   7   0   6      132.47      124.25      4.50 o 
   8   0   6       27.21       25.08      1.81 o 
  -7   1   6        0.05        0.29      0.95 o 
  -6   1   6        1.91        5.55      0.98 o 
  -5   1   6       97.05       89.89      3.80 o 
  -4   1   6        3.85        3.21      0.69 o 
  -3   1   6      301.23      283.11      5.01 o 
  -2   1   6      268.58      235.07      3.63 o 
  -1   1   6     1038.49     1150.48     10.43 o 
   0   1   6      877.27      829.05      8.69 o 
   1   1   6      200.99      214.07      2.97 o 
   2   1   6        0.42        1.43      0.32 o 
   3   1   6      141.98      164.12      2.05 o 
   4   1   6       40.87       44.48      1.13 o 
   5   1   6      573.50      569.39      6.76 o 
   6   1   6      136.86      125.66      2.65 o 
   7   1   6       26.36       21.52      1.89 o 
   8   1   6       13.61       13.24      1.37 o 
  -7   2   6       19.73       30.69      2.03 o 
  -6   2   6      221.96      206.06      4.96 o 
  -5   2   6       16.81       14.02      1.30 o 
  -4   2   6     1799.97     1764.76     33.69 o 
  -3   2   6      112.87       87.43      3.36 o 
  -2   2   6       12.40       27.09      0.74 o 
  -1   2   6      344.01      360.66      3.36 o 
   0   2   6      494.52      504.38      5.08 o 
   1   2   6      391.58      389.75      4.23 o 
   2   2   6      635.81      729.89     10.74 o 
   3   2   6      606.72      655.83      5.87 o 
   4   2   6      123.20      115.89      2.40 o 
   5   2   6     2203.76     2148.07     20.75 o 
   6   2   6       19.83       21.02      1.28 o 
   7   2   6        0.57        0.12      0.57 o 
   8   2   6       71.74       78.11      2.63 o 
  -7   3   6       63.39       74.31      3.10 o 
  -6   3   6       37.76       36.46      2.13 o 
  -5   3   6        2.61        4.68      0.96 o 
  -4   3   6      432.67      417.48     11.94 o 
  -3   3   6       19.83       13.35      1.15 o 
  -2   3   6      205.05      238.72      2.99 o 
  -1   3   6      252.33      198.68      1.99 o 
   0   3   6      349.43      395.98      4.61 o 
   1   3   6      258.51      269.95      2.67 o 
   2   3   6      157.80      171.46      2.22 o 
   3   3   6      894.39      883.51      7.38 o 
   4   3   6        1.85        1.28      0.75 o 
   5   3   6      144.42      131.28      2.41 o 
   6   3   6      129.20      118.70      3.25 o 
   7   3   6       95.51       93.56      2.41 o 
   8   3   6        0.36        1.15      1.01 o 
  -7   4   6       62.50       48.03      2.68 o 
  -6   4   6        0.06        1.07      0.85 o 
  -5   4   6      111.06      116.05      3.58 o 
  -4   4   6       48.99       48.01      2.14 o 
  -3   4   6      476.34      432.03      5.97 o 
  -2   4   6        7.55        6.25      0.71 o 
  -1   4   6      106.59       88.01      1.07 o 
   0   4   6      489.99      464.23      4.43 o 
   1   4   6      937.65     1034.97      7.81 o 
   2   4   6      146.33      139.67      1.98 o 
   3   4   6       99.40      106.27      2.66 o 
   4   4   6      599.45      528.69      8.05 o 
   5   4   6      153.96      143.87      2.38 o 
   6   4   6       45.48       45.73      2.02 o 
   7   4   6        0.12       -0.17      0.62 o 
   8   4   6       22.58       28.82      1.67 o 
  -7   5   6       80.23       88.13      4.34 o 
  -6   5   6       19.95       25.88      2.19 o 
  -5   5   6       49.91       50.45      3.66 o 
  -4   5   6        9.67        7.00      1.17 o 
  -3   5   6      392.53      369.83      5.49 o 
  -2   5   6      790.27      720.92      9.89 o 
  -1   5   6        1.50        5.79      0.34 o 
   0   5   6       53.09       44.91      0.91 o 
   1   5   6       32.08       30.38      0.75 o 
   2   5   6      454.86      426.96      4.49 o 
   3   5   6        3.80        3.76      0.50 o 
   4   5   6        3.14        0.88      0.38 o 
   5   5   6      258.67      249.85      3.42 o 
   6   5   6       29.29       27.32      1.36 o 
   7   5   6      105.47      113.61      2.92 o 
   8   5   6       65.82       66.68      2.20 o 
  -6   6   6       88.92       84.71      3.53 o 
  -5   6   6       14.97       20.07      2.44 o 
  -4   6   6       66.90       60.83      2.64 o 
  -3   6   6     1002.47      970.27     12.51 o 
  -2   6   6       56.63       53.84      1.35 o 
  -1   6   6      646.76      653.14      5.63 o 
   0   6   6      389.86      400.98      3.56 o 
   1   6   6      102.50       82.24      1.31 o 
   2   6   6       67.41       64.97      1.27 o 
   3   6   6        2.79       -0.07      0.30 o 
   4   6   6      430.80      425.76      4.52 o 
   5   6   6      123.30      128.73      2.32 o 
   6   6   6       24.68       22.33      1.18 o 
   7   6   6       19.47       19.57      1.44 o 
   8   6   6       33.05       32.96      1.71 o 
  -6   7   6       19.64       21.70      2.21 o 
  -5   7   6        2.96        1.79      1.10 o 
  -4   7   6        2.45        2.73      0.57 o 
  -3   7   6      794.89      789.95     14.50 o 
  -2   7   6       19.54       18.25      0.96 o 
  -1   7   6        0.20        0.13      0.49 o 
   0   7   6       21.96       22.37      0.67 o 
   1   7   6       43.99       41.94      1.32 o 
   2   7   6      391.38      408.04      6.32 o 
   3   7   6      255.71      258.56      3.14 o 
   4   7   6      365.82      356.25      4.05 o 
   5   7   6        1.67        0.45      0.40 o 
   6   7   6       74.87       72.44      1.85 o 
   7   7   6       61.40       60.72      2.39 o 
   8   7   6        9.05       11.22      1.30 o 
  -5   8   6       30.52       34.54      5.07 o 
  -4   8   6      285.93      288.44      4.97 o 
  -3   8   6       30.16       27.79      1.63 o 
  -2   8   6        7.91        8.57      0.79 o 
  -1   8   6       56.90       56.56      1.65 o 
   0   8   6      358.00      320.81      3.17 o 
   1   8   6      343.81      343.05      3.36 o 
   2   8   6        6.46        8.30      0.67 o 
   3   8   6       39.78       33.99      1.13 o 
   4   8   6      138.52      127.06      2.17 o 
   5   8   6        2.91        3.28      0.55 o 
   6   8   6      126.54      129.67      2.58 o 
   7   8   6        0.04        0.04      0.59 o 
   8   8   6        0.70        0.94      0.79 o 
  -5   9   6        9.65        9.48      1.75 o 
  -4   9   6        9.23        5.86      0.92 o 
  -3   9   6       56.24       52.56      2.09 o 
  -2   9   6      141.47      138.97      2.58 o 
  -1   9   6      328.22      328.54      4.91 o 
   0   9   6       87.23       93.46      2.03 o 
   1   9   6      158.11      160.15      2.09 o 
   2   9   6      998.19      996.77      9.56 o 
   3   9   6      724.78      750.62      7.15 o 
   4   9   6      165.20      164.36      2.60 o 
   5   9   6        4.54        5.19      0.66 o 
   6   9   6      246.35      236.09      3.48 o 
   7   9   6       17.24       15.77      1.56 o 
  -4  10   6       28.79       25.65      1.68 o 
  -3  10   6       24.41       30.34      1.90 o 
  -2  10   6        5.84        8.37      1.11 o 
  -1  10   6      995.17     1007.65     11.91 o 
   0  10   6       90.97       98.21      2.10 o 
   1  10   6      231.51      227.05      2.69 o 
   2  10   6        0.01        0.50      0.41 o 
   3  10   6        1.81        1.57      0.54 o 
   4  10   6       23.54       30.02      1.28 o 
   5  10   6      149.12      144.97      2.60 o 
   6  10   6        6.68        7.18      0.79 o 
   7  10   6        1.28        0.44      0.66 o 
  -4  11   6       67.34       60.55      4.44 o 
  -3  11   6       10.91       13.08      1.50 o 
  -2  11   6       25.63       27.49      1.87 o 
  -1  11   6       39.22       38.75      1.78 o 
   0  11   6       31.47       33.63      1.63 o 
   1  11   6      227.65      227.28      2.98 o 
   2  11   6       97.76      102.81      2.17 o 
   3  11   6      849.14      821.62      9.57 o 
   4  11   6        0.47       -0.01      0.50 o 
   5  11   6       11.78        9.80      0.89 o 
   6  11   6       24.17       27.11      1.40 o 
   7  11   6       58.57       53.06      1.88 o 
  -3  12   6        2.66        1.74      1.11 o 
  -2  12   6      208.77      208.23      7.74 o 
  -1  12   6      103.73       93.24      3.35 o 
   0  12   6       38.52       36.01      1.78 o 
   1  12   6      232.27      242.31      4.21 o 
   2  12   6        0.45        0.26      0.55 o 
   3  12   6      465.39      464.86      5.75 o 
   4  12   6      169.70      166.50      2.90 o 
   5  12   6       18.55       24.43      1.31 o 
   6  12   6       15.06       13.55      1.10 o 
  -2  13   6       81.79       93.51      3.98 o 
  -1  13   6       45.85       51.63      2.47 o 
   0  13   6      157.58      160.36      3.47 o 
   1  13   6      302.53      315.36      5.90 o 
   2  13   6       51.93       49.48      1.71 o 
   3  13   6      178.08      186.64      3.33 o 
   4  13   6       30.96       27.65      1.51 o 
   5  13   6      309.73      308.78      4.41 o 
   6  13   6       81.99       74.85      2.11 o 
  -1  14   6       59.20       58.68      2.71 o 
   0  14   6       16.84       14.66      2.16 o 
   1  14   6        2.10        1.75      1.04 o 
   2  14   6       11.38       14.44      1.41 o 
   3  14   6       35.17       35.32      1.89 o 
   4  14   6        5.25        8.09      1.00 o 
   5  14   6       19.09       16.63      1.29 o 
   0  15   6      105.20      110.95      3.73 o 
   1  15   6       19.03       17.11      1.94 o 
   2  15   6      104.95      109.84      4.75 o 
   3  15   6       23.01       19.79      1.38 o 
   4  15   6      138.16      137.13      3.35 o 
  -4 -14   7        0.23        0.18      0.87 o 
  -3 -14   7      118.35      110.67      4.14 o 
  -2 -14   7       24.79       26.60      1.87 o 
  -1 -14   7        9.36        8.11      1.79 o 
   0 -14   7       19.04       18.66      1.60 o 
  -5 -13   7        0.05       -0.31      0.83 o 
  -4 -13   7       85.14       89.49      2.89 o 
  -3 -13   7       29.55       28.00      1.87 o 
  -2 -13   7      138.04      135.81      3.50 o 
  -1 -13   7        0.51        1.57      0.99 o 
   0 -13   7       11.32        9.87      1.69 o 
   1 -13   7        0.16        0.05      0.88 o 
   2 -13   7       41.42       38.04      2.53 o 
  -6 -12   7       15.49       14.43      1.57 o 
  -5 -12   7       17.90       13.46      1.39 o 
  -4 -12   7      206.40      199.81      4.27 o 
  -3 -12   7      342.96      337.93      5.83 o 
  -2 -12   7        0.21       -0.20      0.66 o 
  -1 -12   7      102.76      108.73      2.95 o 
   0 -12   7        0.01       -0.03      1.27 o 
   1 -12   7       58.88       57.14      2.05 o 
   2 -12   7       38.54       35.46      1.93 o 
   3 -12   7        0.03        0.88      1.01 o 
  -6 -11   7      134.85      129.25      3.32 o 
  -5 -11   7      220.31      212.33      4.71 o 
  -4 -11   7       92.41       96.27      2.74 o 
  -3 -11   7      621.10      633.92      8.76 o 
  -2 -11   7      355.41      347.02      5.68 o 
  -1 -11   7       20.74       19.83      1.05 o 
   0 -11   7       27.82       25.49      1.63 o 
   1 -11   7       87.76       81.24      2.12 o 
   2 -11   7        0.03       -1.05      0.72 o 
   3 -11   7       51.83       57.75      2.19 o 
  -7 -10   7        0.63        1.17      0.88 o 
  -6 -10   7       22.85       26.19      1.66 o 
  -5 -10   7        0.07       -0.32      0.62 o 
  -4 -10   7      139.99      137.13      3.88 o 
  -3 -10   7       40.46       39.13      2.32 o 
  -2 -10   7        0.10        0.89      0.63 o 
  -1 -10   7        0.11       -0.63      0.44 o 
   0 -10   7       23.30       20.73      1.06 o 
   1 -10   7       94.77       86.05      2.09 o 
   2 -10   7        2.21        5.34      0.81 o 
   3 -10   7        0.03        0.13      0.74 o 
   4 -10   7        0.03        0.89      0.81 o 
  -7  -9   7       58.71       53.50      3.55 o 
  -6  -9   7        4.07        3.76      0.82 o 
  -5  -9   7        7.93        4.42      0.91 o 
  -4  -9   7       16.58       18.12      2.55 o 
  -3  -9   7        2.60        2.60      0.77 o 
  -2  -9   7      148.64      139.82      4.58 o 
  -1  -9   7      117.20      106.59      2.03 o 
   0  -9   7       46.88       49.77      1.27 o 
   1  -9   7      162.58      157.97      2.78 o 
   2  -9   7       37.82       34.74      1.50 o 
   3  -9   7        0.99        1.16      0.71 o 
   4  -9   7       64.37       68.89      2.21 o 
   5  -9   7       45.40       56.96      2.55 o 
  -7  -8   7       58.90       62.75      2.31 o 
  -6  -8   7        0.81        0.28      0.67 o 
  -5  -8   7       21.19       12.91      2.03 o 
  -4  -8   7        3.31        2.90      0.73 o 
  -3  -8   7       57.27       55.55      1.98 o 
  -2  -8   7      529.76      541.29      8.12 o 
  -1  -8   7       86.95       96.01      3.59 o 
   0  -8   7       12.86       13.14      0.78 o 
   1  -8   7       13.51        8.93      0.78 o 
   2  -8   7       70.79       59.25      1.65 o 
   3  -8   7      328.06      321.66      5.67 o 
   4  -8   7      168.18      182.44      4.20 o 
   5  -8   7        2.18        0.10      0.64 o 
  -7  -7   7       23.37       18.59      1.68 o 
  -6  -7   7        0.34       -0.66      0.59 o 
  -5  -7   7       17.88       18.92      1.30 o 
  -4  -7   7      147.47      143.88      3.37 o 
  -3  -7   7        9.67        8.45      0.93 o 
  -2  -7   7      228.06      230.88      4.25 o 
  -1  -7   7      981.46      988.90      9.77 o 
   0  -7   7      305.85      276.16      3.29 o 
   1  -7   7      144.61      144.82      2.23 o 
   2  -7   7       54.90       40.32      1.33 o 
   3  -7   7       24.88       21.56      1.06 o 
   4  -7   7       52.48       68.36      2.08 o 
   5  -7   7       81.62      103.09      2.47 o 
   6  -7   7        7.83        7.49      1.63 o 
  -8  -6   7       29.42       27.39      1.80 o 
  -7  -6   7       12.30       14.37      1.46 o 
  -6  -6   7      115.32      127.97      3.35 o 
  -5  -6   7      214.00      208.69      3.91 o 
  -4  -6   7       70.70       60.63      1.86 o 
  -3  -6   7      258.68      255.85      4.40 o 
  -2  -6   7      838.02      842.54     12.61 o 
  -1  -6   7      167.11      195.09      2.80 o 
   0  -6   7        4.73        5.66      0.63 o 
   1  -6   7      682.32      696.93      6.70 o 
   2  -6   7      996.27     1005.24      8.57 o 
   3  -6   7       92.66       93.76      1.69 o 
   4  -6   7        0.01        0.56      0.46 o 
   5  -6   7       35.75       45.36      1.42 o 
   6  -6   7        9.86       11.00      1.49 o 
  -8  -5   7        0.86       -0.01      0.89 o 
  -7  -5   7        0.17        0.89      0.84 o 
  -6  -5   7       27.39       18.43      1.30 o 
  -5  -5   7       39.20       43.11      1.52 o 
  -4  -5   7        0.59        1.62      0.54 o 
  -3  -5   7        4.56        2.29      0.94 o 
  -2  -5   7      215.66      216.30      3.75 o 
  -1  -5   7      966.21      949.59     10.12 o 
   0  -5   7      172.40      202.87      3.10 o 
   1  -5   7       37.78       26.73      0.85 o 
   2  -5   7       19.38       17.26      0.87 o 
   3  -5   7      124.99      117.08      2.21 o 
   4  -5   7        0.21       -0.01      0.43 o 
   5  -5   7       46.57       44.25      2.04 o 
   6  -5   7       88.34       83.17      2.59 o 
  -8  -4   7        1.32        2.61      0.98 o 
  -7  -4   7       81.75       95.79      3.28 o 
  -6  -4   7      224.21      217.55      5.57 o 
  -5  -4   7        6.30        8.16      0.91 o 
  -4  -4   7      307.69      333.94      5.07 o 
  -3  -4   7     2461.43     2399.39     34.67 o 
  -2  -4   7       10.26       18.36      1.73 o 
  -1  -4   7       51.34       42.63      0.88 o 
   0  -4   7       62.76       62.54      1.26 o 
   1  -4   7     1493.25     1541.01     14.92 o 
   2  -4   7       29.48       28.85      1.08 o 
   3  -4   7     1257.24     1173.60     11.87 o 
   4  -4   7      180.21      169.39      2.76 o 
   5  -4   7       47.76       46.24      1.80 o 
   6  -4   7       50.18       60.94      2.57 o 
   7  -4   7       34.21       28.93      1.86 o 
  -8  -3   7       25.68       36.37      2.18 o 
  -7  -3   7       81.77       72.51      2.85 o 
  -6  -3   7      181.07      187.03      5.03 o 
  -5  -3   7       53.70       40.00      2.42 o 
  -4  -3   7      253.56      261.31      4.11 o 
  -3  -3   7     1044.36     1108.93     16.88 o 
  -2  -3   7       13.57       10.20      0.78 o 
  -1  -3   7      334.53      396.21      4.71 o 
   0  -3   7      860.91      841.02      9.05 o 
   1  -3   7        1.21        1.62      0.43 o 
   2  -3   7       22.24       24.22      0.81 o 
   3  -3   7      120.64      106.42      3.21 o 
   4  -3   7      365.85      364.25      4.22 o 
   5  -3   7       18.10       13.73      1.16 o 
   6  -3   7       26.78       25.14      1.87 o 
   7  -3   7       33.03       38.65      2.42 o 
  -8  -2   7       78.29       81.56      3.41 o 
  -7  -2   7        0.99        1.20      0.84 o 
  -6  -2   7       25.08       31.05      1.87 o 
  -5  -2   7      715.67      725.34     15.27 o 
  -4  -2   7      529.92      497.32      9.37 o 
  -3  -2   7       47.36       68.32      1.53 o 
  -2  -2   7       54.97       51.47      1.37 o 
  -1  -2   7      129.69      175.97      2.95 o 
   0  -2   7     2278.19     2480.52     22.15 o 
   1  -2   7      734.40      688.87      6.94 o 
   2  -2   7      457.46      422.45      4.32 o 
   3  -2   7     1139.24     1091.72     11.39 o 
   4  -2   7      223.13      217.15      2.87 o 
   5  -2   7      120.65      127.01      2.60 o 
   6  -2   7       88.56       80.99      2.19 o 
   7  -2   7        8.43        7.12      1.61 o 
  -8  -1   7      104.27      107.06      4.14 o 
  -7  -1   7       72.41       62.75      2.94 o 
  -6  -1   7        0.04        0.36      0.74 o 
  -5  -1   7      454.62      471.57     10.63 o 
  -4  -1   7     1098.38     1069.01     13.13 o 
  -3  -1   7       34.17       37.19      1.10 o 
  -2  -1   7     1340.64     1540.30     15.60 o 
  -1  -1   7     1266.05     1268.14     18.39 o 
   0  -1   7      234.56      223.47      2.64 o 
   1  -1   7      204.96      264.53      3.71 o 
   2  -1   7      233.27      249.37      2.66 o 
   3  -1   7      876.27      854.05      7.95 o 
   4  -1   7       40.06       38.72      1.01 o 
   5  -1   7       35.10       38.04      1.48 o 
   6  -1   7       11.37       13.45      1.10 o 
   7  -1   7      111.50      105.67      3.02 o 
  -7   0   7      346.09      358.79      9.28 o 
  -6   0   7       34.35       32.30      2.10 o 
  -5   0   7      170.96      167.91      3.83 o 
  -4   0   7       23.22       19.17      3.38 o 
  -3   0   7      183.62      177.26      3.33 o 
  -2   0   7       95.59       95.84      1.30 o 
  -1   0   7      726.87      898.36      9.39 o 
   0   0   7      292.57      272.21      3.05 o 
   1   0   7        4.15        3.99      0.87 o 
   2   0   7     2267.64     2302.71     23.62 o 
   3   0   7     1273.40     1327.87     11.64 o 
   4   0   7        0.46        0.20      0.40 o 
   5   0   7      428.47      421.32      5.51 o 
   6   0   7       89.33       97.37      2.39 o 
   7   0   7      227.85      223.13      4.54 o 
   8   0   7        9.38        8.44      1.23 o 
  -7   1   7      118.84      107.99      4.40 o 
  -6   1   7      178.49      195.32      6.01 o 
  -5   1   7        4.32        7.53      1.01 o 
  -4   1   7      485.71      474.32      8.13 o 
  -3   1   7      465.64      480.10      8.81 o 
  -2   1   7      504.47      436.00      4.29 o 
  -1   1   7      453.02      465.55      4.62 o 
   0   1   7      305.83      321.45      3.49 o 
   1   1   7       81.11      105.86      1.54 o 
   2   1   7     3649.79     3839.02     50.75 o 
   3   1   7        0.27       -0.30      0.21 o 
   4   1   7      638.83      620.12      6.84 o 
   5   1   7     1524.46     1540.77     15.50 o 
   6   1   7      330.18      317.12      4.74 o 
   7   1   7       96.46       87.05      2.39 o 
   8   1   7       69.68       75.74      2.69 o 
  -7   2   7      117.28      119.48      4.84 o 
  -6   2   7        0.28        0.97      1.54 o 
  -5   2   7        0.75        1.18      0.66 o 
  -4   2   7     1235.95     1224.64     18.74 o 
  -3   2   7      208.53      198.78      4.16 o 
  -2   2   7      122.66      154.90      2.82 o 
  -1   2   7     1457.02     1644.71     14.81 o 
   0   2   7      126.22      160.37      1.79 o 
   1   2   7     2435.87     2423.64     20.01 o 
   2   2   7     1442.58     1546.17     16.69 o 
   3   2   7      312.38      345.06      3.99 o 
   4   2   7        0.01       -0.13      0.35 o 
   5   2   7        4.71        3.31      0.66 o 
   6   2   7      984.68      952.01     10.60 o 
   7   2   7       18.17       17.30      1.91 o 
   8   2   7       72.74       77.64      2.70 o 
  -7   3   7        0.02       -1.21      0.97 o 
  -6   3   7      105.85      124.14      3.83 o 
  -5   3   7       49.77       55.85      2.35 o 
  -4   3   7       68.10       62.71      2.73 o 
  -3   3   7      729.04      681.60     12.07 o 
  -2   3   7        6.10        5.94      0.44 o 
  -1   3   7      242.49      235.21      2.47 o 
   0   3   7      477.15      496.35      4.64 o 
   1   3   7      879.08      971.55      7.92 o 
   2   3   7      483.24      482.34      5.36 o 
   3   3   7       34.08       51.27      1.14 o 
   4   3   7       22.42       22.98      1.23 o 
   5   3   7      233.12      216.01      3.86 o 
   6   3   7       18.12       16.33      1.17 o 
   7   3   7       20.79       18.32      1.31 o 
   8   3   7       32.25       35.32      2.77 o 
  -7   4   7        5.20        1.58      1.28 o 
  -6   4   7        2.15        1.75      2.34 o 
  -5   4   7        0.01        0.02      0.71 o 
  -4   4   7        0.19        0.12      0.66 o 
  -3   4   7        7.49        7.37      0.69 o 
  -2   4   7      188.53      176.77      3.21 o 
  -1   4   7        0.40        0.08      0.21 o 
   0   4   7     2267.61     2327.25     19.23 o 
   1   4   7      365.28      392.03      3.67 o 
   2   4   7        0.21        0.04      0.25 o 
   3   4   7       47.87       60.42      1.46 o 
   4   4   7      208.98      193.50      2.83 o 
   5   4   7        2.51        0.97      0.48 o 
   6   4   7      159.07      159.81      3.70 o 
   7   4   7       18.31       17.96      1.41 o 
   8   4   7        0.49        0.99      0.76 o 
  -6   5   7      114.67      127.09      4.23 o 
  -5   5   7        7.57       11.13      1.47 o 
  -4   5   7        0.04        1.60      1.33 o 
  -3   5   7       35.08       32.89      1.31 o 
  -2   5   7      160.91      149.05      3.60 o 
  -1   5   7      160.99      154.66      1.67 o 
   0   5   7      267.66      319.84      4.27 o 
   1   5   7       96.09       98.18      1.39 o 
   2   5   7       75.37       69.24      1.39 o 
   3   5   7      292.96      290.19      3.56 o 
   4   5   7       25.89       27.07      1.09 o 
   5   5   7       33.15       35.30      1.29 o 
   6   5   7      178.89      171.47      3.83 o 
   7   5   7      384.50      386.50      6.26 o 
   8   5   7       16.08       16.22      1.37 o 
  -6   6   7       20.98       22.54      2.18 o 
  -5   6   7      168.62      172.78      4.91 o 
  -4   6   7       27.23       27.67      2.11 o 
  -3   6   7       46.58       44.87      1.95 o 
  -2   6   7        1.67        1.04      0.52 o 
  -1   6   7      380.33      384.65      4.55 o 
   0   6   7       79.79       85.64      1.29 o 
   1   6   7      219.60      198.45      2.55 o 
   2   6   7       34.03       29.14      1.06 o 
   3   6   7      158.57      150.07      2.37 o 
   4   6   7       55.59       58.97      1.50 o 
   5   6   7      425.81      401.02      4.89 o 
   6   6   7       90.91       95.40      2.14 o 
   7   6   7        0.46        1.67      0.98 o 
   8   6   7        0.26       -0.01      0.73 o 
  -6   7   7       36.45       40.82      5.99 o 
  -5   7   7        5.63        9.34      1.71 o 
  -4   7   7       43.72       36.45      1.34 o 
  -3   7   7        1.18        1.56      0.67 o 
  -2   7   7        0.05        0.70      0.46 o 
  -1   7   7      431.64      416.33      4.95 o 
   0   7   7       30.58       40.89      0.92 o 
   1   7   7       21.99       22.78      0.88 o 
   2   7   7      327.13      299.79      3.39 o 
   3   7   7      303.55      290.38      3.44 o 
   4   7   7        4.84        3.66      0.56 o 
   5   7   7       19.81       25.12      1.24 o 
   6   7   7      239.87      232.43      3.60 o 
   7   7   7        7.21        8.97      1.13 o 
   8   7   7      119.94      126.65      3.43 o 
  -5   8   7       10.82       10.77      1.79 o 
  -4   8   7       24.09       27.53      1.40 o 
  -3   8   7        6.95        6.11      2.39 o 
  -2   8   7      244.42      245.51      3.57 o 
  -1   8   7       12.90        9.95      0.81 o 
   0   8   7      273.63      265.41      3.02 o 
   1   8   7       95.57       89.66      1.61 o 
   2   8   7       15.09       17.30      0.86 o 
   3   8   7      101.08       99.99      1.85 o 
   4   8   7      278.05      260.01      3.40 o 
   5   8   7       55.95       58.06      1.65 o 
   6   8   7      108.16      106.80      2.37 o 
   7   8   7       26.30       27.78      1.63 o 
  -5   9   7       28.72       29.94      2.68 o 
  -4   9   7       17.57       17.73      1.32 o 
  -3   9   7      303.76      289.99      5.38 o 
  -2   9   7     1314.09     1305.77     13.13 o 
  -1   9   7        3.37        3.55      0.98 o 
   0   9   7       15.42       19.19      1.39 o 
   1   9   7      435.86      438.62      4.46 o 
   2   9   7       47.14       38.21      1.42 o 
   3   9   7       76.70       84.45      1.76 o 
   4   9   7       62.09       62.08      1.57 o 
   5   9   7       19.04       14.68      0.97 o 
   6   9   7        0.18        0.06      0.54 o 
   7   9   7      188.71      191.95      4.81 o 
  -4  10   7       54.82       52.45      2.46 o 
  -3  10   7       39.68       42.13      2.07 o 
  -2  10   7        2.38        3.10      0.81 o 
  -1  10   7        0.12        0.05      0.62 o 
   0  10   7      142.82      137.37      2.92 o 
   1  10   7      156.16      147.98      2.09 o 
   2  10   7       86.46       89.05      1.94 o 
   3  10   7      255.92      263.48      3.51 o 
   4  10   7       15.33       16.57      0.99 o 
   5  10   7      209.52      198.85      3.14 o 
   6  10   7       13.27       14.98      1.14 o 
   7  10   7       23.06       20.82      1.92 o 
  -4  11   7      237.51      243.59      5.98 o 
  -3  11   7      540.38      542.07      8.74 o 
  -2  11   7        5.73        3.70      2.13 o 
  -1  11   7      145.71      148.54      4.27 o 
   0  11   7      123.02      125.91      2.90 o 
   1  11   7       45.01       40.59      1.16 o 
   2  11   7       53.57       61.02      1.68 o 
   3  11   7       60.36       68.81      1.73 o 
   4  11   7        8.23       11.72      0.91 o 
   5  11   7       24.33       30.12      1.40 o 
   6  11   7      306.84      315.97      4.43 o 
   7  11   7       32.63       25.06      1.77 o 
  -3  12   7       67.68       56.88      3.43 o 
  -2  12   7       89.76       85.46      2.99 o 
  -1  12   7        3.61        5.35      1.03 o 
   0  12   7      737.30      729.18      9.47 o 
   1  12   7      141.59      137.26      3.51 o 
   2  12   7        0.07       -0.44      0.52 o 
   3  12   7       64.77       55.45      2.56 o 
   4  12   7      747.92      731.05      7.61 o 
   5  12   7        0.75       -0.47      0.54 o 
   6  12   7       93.83       92.29      2.30 o 
  -2  13   7        2.90        2.91      1.18 o 
  -1  13   7        1.95        0.57      1.03 o 
   0  13   7      114.43      120.70      3.05 o 
   1  13   7        0.33       -0.14      1.39 o 
   2  13   7        7.80        6.80      0.85 o 
   3  13   7       35.65       41.60      1.77 o 
   4  13   7      331.26      341.62      4.61 o 
   5  13   7       88.80       94.05      2.31 o 
   6  13   7        0.02        0.42      0.72 o 
  -1  14   7       90.26       98.34      3.36 o 
   0  14   7       75.48       71.50      2.45 o 
   1  14   7       72.40       71.56      2.70 o 
   2  14   7       25.69       24.07      2.60 o 
   3  14   7       17.80       19.52      1.32 o 
   4  14   7       19.96       13.88      1.13 o 
   5  14   7        8.79        7.84      1.20 o 
   1  15   7        4.85        4.33      1.19 o 
   2  15   7       37.52       43.95      3.53 o 
   3  15   7       91.69       93.35      2.48 o 
  -3 -14   8        8.92       10.49      1.41 o 
  -2 -14   8       12.04       14.91      1.62 o 
  -1 -14   8        3.03        1.31      1.40 o 
   0 -14   8        8.12        8.97      1.28 o 
  -5 -13   8       42.74       38.86      2.52 o 
  -4 -13   8       53.35       51.39      2.47 o 
  -3 -13   8      109.34      115.13      3.56 o 
  -2 -13   8        0.04       -0.65      0.72 o 
  -1 -13   8        5.30        3.38      1.33 o 
   0 -13   8       93.67       95.81      2.96 o 
   1 -13   8        6.41        7.44      1.84 o 
  -5 -12   8      282.12      292.05      5.50 o 
  -4 -12   8      103.81      100.48      3.01 o 
  -3 -12   8        3.88        4.29      1.05 o 
  -2 -12   8       66.13       69.81      2.74 o 
  -1 -12   8       11.75       14.79      1.50 o 
   0 -12   8        4.04        2.35      0.94 o 
   1 -12   8        0.22       -1.25      0.67 o 
   2 -12   8        2.53        3.51      1.12 o 
  -6 -11   8        2.30        1.59      0.87 o 
  -5 -11   8       88.57       92.65      4.50 o 
  -4 -11   8      108.30      121.29      4.53 o 
  -3 -11   8       14.58        8.54      1.11 o 
  -2 -11   8        2.72        1.68      0.78 o 
  -1 -11   8       51.57       51.71      2.03 o 
   0 -11   8      126.30      123.96      3.19 o 
   1 -11   8       93.98       95.10      2.53 o 
   2 -11   8       59.98       56.51      1.89 o 
   3 -11   8       24.39       19.66      1.55 o 
  -6 -10   8       48.94       46.70      2.37 o 
  -5 -10   8      108.61      108.61      2.93 o 
  -4 -10   8       23.25       31.05      1.96 o 
  -3 -10   8       26.72       25.98      1.80 o 
  -2 -10   8       15.61       16.11      1.28 o 
  -1 -10   8        7.03        4.70      0.67 o 
   0 -10   8       83.16       89.52      2.30 o 
   1 -10   8      132.19      129.78      3.17 o 
   2 -10   8       42.62       50.35      1.74 o 
   3 -10   8        1.55        1.32      0.81 o 
   4 -10   8      125.24      124.42      3.61 o 
  -7  -9   8        6.90        4.90      1.01 o 
  -6  -9   8      115.83      103.88      3.07 o 
  -5  -9   8      156.55      166.76      3.93 o 
  -4  -9   8        8.30        7.68      1.14 o 
  -3  -9   8      712.20      714.92     10.47 o 
  -2  -9   8      695.25      668.11      9.91 o 
  -1  -9   8      199.38      195.66      3.25 o 
   0  -9   8      337.68      335.71      4.50 o 
   1  -9   8      390.08      345.27      4.64 o 
   2  -9   8       28.04       28.03      1.39 o 
   3  -9   8       37.00       44.34      2.24 o 
   4  -9   8       13.44       17.71      1.40 o 
  -7  -8   8        0.04        0.42      1.04 o 
  -6  -8   8      152.06      171.48      3.89 o 
  -5  -8   8      412.38      417.56      6.92 o 
  -4  -8   8      202.76      194.27      5.38 o 
  -3  -8   8      213.29      194.27      4.07 o 
  -2  -8   8      129.26      126.25      4.43 o 
  -1  -8   8     1612.33     1583.71     16.87 o 
   0  -8   8       66.21       67.95      1.88 o 
   1  -8   8       23.72       13.04      0.92 o 
   2  -8   8       60.32       77.16      2.19 o 
   3  -8   8      199.93      204.12      5.61 o 
   4  -8   8      143.41      167.95      4.06 o 
   5  -8   8       47.49       58.54      2.26 o 
  -7  -7   8       72.82       69.69      3.10 o 
  -6  -7   8       93.56      101.38      3.21 o 
  -5  -7   8       52.16       45.67      1.85 o 
  -4  -7   8       39.52       54.24      1.96 o 
  -3  -7   8      135.44      142.57      3.23 o 
  -2  -7   8       84.11       83.35      2.39 o 
  -1  -7   8       54.35       49.92      1.83 o 
   0  -7   8      149.52      152.81      2.27 o 
   1  -7   8      156.67      157.66      6.00 o 
   2  -7   8      514.34      476.78      5.75 o 
   3  -7   8       37.55       30.26      1.39 o 
   4  -7   8       64.67       65.45      1.88 o 
   5  -7   8       31.40       30.24      2.52 o 
  -7  -6   8      128.36      158.11      4.91 o 
  -6  -6   8       88.33       99.56      3.05 o 
  -5  -6   8       11.03        7.81      0.94 o 
  -4  -6   8       27.71       27.55      1.44 o 
  -3  -6   8      732.01      714.61      9.78 o 
  -2  -6   8      542.46      544.24      8.20 o 
  -1  -6   8      124.77      125.47      2.48 o 
   0  -6   8       82.48       80.16      1.54 o 
   1  -6   8      141.00      136.41      2.12 o 
   2  -6   8        1.98        0.41      0.41 o 
   3  -6   8       78.85       73.18      1.53 o 
   4  -6   8      108.90      109.23      2.12 o 
   5  -6   8        0.78        0.68      0.56 o 
   6  -6   8        2.08        2.35      0.93 o 
  -7  -5   8       38.84       32.90      2.15 o 
  -6  -5   8       59.04       47.05      2.39 o 
  -5  -5   8       89.10       99.64      2.91 o 
  -4  -5   8        0.12        0.39      0.54 o 
  -3  -5   8       67.95       65.42      1.92 o 
  -2  -5   8      304.13      307.85      4.97 o 
  -1  -5   8      605.04      617.65      8.10 o 
   0  -5   8       95.36      107.53      2.44 o 
   1  -5   8       73.91       58.28      1.38 o 
   2  -5   8       26.89       25.95      1.00 o 
   3  -5   8      263.28      235.48      3.15 o 
   4  -5   8        5.75        3.93      0.63 o 
   5  -5   8       86.12       77.75      2.80 o 
   6  -5   8       19.86       13.59      1.34 o 
  -7  -4   8      100.01      105.82      3.71 o 
  -6  -4   8        9.52        8.65      1.27 o 
  -5  -4   8        1.40        1.03      0.70 o 
  -4  -4   8      487.67      487.66      6.93 o 
  -3  -4   8      507.89      470.72      8.42 o 
  -2  -4   8      432.13      455.62      6.51 o 
  -1  -4   8      118.48      104.16      1.86 o 
   0  -4   8        2.83        3.70      0.47 o 
   1  -4   8      223.52      227.39      2.75 o 
   2  -4   8      152.68      127.64      2.02 o 
   3  -4   8       10.93        9.25      0.78 o 
   4  -4   8       40.94       45.06      1.42 o 
   5  -4   8       37.20       35.43      1.84 o 
   6  -4   8      442.21      480.94      8.52 o 
   7  -4   8        2.35        1.46      0.89 o 
  -7  -3   8       35.02       29.02      2.00 o 
  -6  -3   8       62.99       61.62      2.69 o 
  -5  -3   8       70.95       53.65      1.99 o 
  -4  -3   8        0.87       -0.23      0.45 o 
  -3  -3   8      179.77      165.30      3.81 o 
  -2  -3   8      475.83      480.30      6.65 o 
  -1  -3   8        0.05        1.41      0.35 o 
   0  -3   8      476.29      472.60      6.06 o 
   1  -3   8      223.37      244.47      2.89 o 
   2  -3   8      282.10      277.33      3.25 o 
   3  -3   8      145.65      139.82      2.21 o 
   4  -3   8      310.33      304.42      3.79 o 
   5  -3   8       24.87       19.14      1.36 o 
   6  -3   8        0.64       -0.77      0.73 o 
   7  -3   8       27.49       33.21      2.36 o 
  -7  -2   8       18.36       25.52      1.98 o 
  -6  -2   8       14.56       10.39      1.35 o 
  -5  -2   8       71.27       72.56      2.90 o 
  -4  -2   8      134.05      125.92      3.08 o 
  -3  -2   8      393.22      408.81      7.11 o 
  -2  -2   8       42.59       50.84      1.43 o 
  -1  -2   8        0.01        0.50      0.27 o 
   0  -2   8      438.62      474.54      4.52 o 
   1  -2   8      178.54      133.72      1.88 o 
   2  -2   8      132.96      132.42      2.59 o 
   3  -2   8        8.83        6.72      0.63 o 
   4  -2   8      507.10      519.98      5.54 o 
   5  -2   8      125.86      133.51      2.74 o 
   6  -2   8        4.99        9.42      1.03 o 
   7  -2   8       33.64       37.89      2.44 o 
  -7  -1   8       21.35       17.75      1.90 o 
  -6  -1   8       31.32       20.69      1.89 o 
  -5  -1   8       27.77       29.32      1.93 o 
  -4  -1   8       68.08       79.85      4.46 o 
  -3  -1   8      166.44      101.78      3.29 o 
  -2  -1   8      155.24      164.05      3.20 o 
  -1  -1   8      357.84      331.74      4.10 o 
   0  -1   8      975.97     1065.69     10.06 o 
   1  -1   8      546.12      587.77      6.11 o 
   2  -1   8       16.50       16.99      0.78 o 
   3  -1   8      862.00      864.70     10.20 o 
   4  -1   8      453.07      431.74      4.73 o 
   5  -1   8      173.97      165.10      3.07 o 
   6  -1   8       24.02       21.71      1.39 o 
   7  -1   8      208.98      206.96      4.47 o 
  -7   0   8        6.56        5.73      1.38 o 
  -6   0   8        4.49        5.19      1.18 o 
  -5   0   8      178.69      150.62      4.81 o 
  -4   0   8      121.21      139.31      4.43 o 
  -3   0   8      448.43      394.12      6.72 o 
  -2   0   8      791.90      805.58      7.55 o 
  -1   0   8       59.90       73.62      1.64 o 
   0   0   8      252.09      203.65      2.32 o 
   1   0   8      706.36      818.83      8.10 o 
   2   0   8      510.40      480.15      5.32 o 
   3   0   8       42.07       37.45      1.10 o 
   4   0   8        0.23        0.29      0.31 o 
   5   0   8       57.05       62.90      1.83 o 
   6   0   8      285.94      296.17      4.63 o 
   7   0   8       34.54       40.53      2.19 o 
  -7   1   8        0.50        0.60      1.02 o 
  -6   1   8       55.92       54.22      2.94 o 
  -5   1   8      287.38      275.77      7.50 o 
  -4   1   8      508.47      503.60      8.60 o 
  -3   1   8       86.20       90.44      2.48 o 
  -2   1   8      326.32      356.04      3.68 o 
  -1   1   8     1576.27     1651.22     13.64 o 
   0   1   8      287.91      291.53      3.04 o 
   1   1   8      198.24      189.36      2.56 o 
   2   1   8      477.48      468.07      5.19 o 
   3   1   8        0.30        1.28      0.31 o 
   4   1   8      497.88      486.21      5.74 o 
   5   1   8      686.42      645.29      8.71 o 
   6   1   8        6.04        7.01      1.06 o 
   7   1   8        3.24        1.65      0.71 o 
  -7   2   8      249.71      296.73      8.80 o 
  -6   2   8       70.96       62.57      3.33 o 
  -5   2   8      123.61      134.27      4.81 o 
  -4   2   8     1613.32     1530.03     23.06 o 
  -3   2   8     1911.75     1902.72     27.99 o 
  -2   2   8       88.06       88.96      1.66 o 
  -1   2   8      925.76     1087.30      9.24 o 
   0   2   8      465.31      556.64      5.67 o 
   1   2   8      224.46      226.81      2.81 o 
   2   2   8      451.33      475.11      5.22 o 
   3   2   8       34.20       33.60      1.00 o 
   4   2   8        4.95        6.86      0.66 o 
   5   2   8      253.51      251.08      3.95 o 
   6   2   8       33.92       37.94      1.70 o 
   7   2   8      338.99      335.90      5.25 o 
   8   2   8        0.00       -0.45      0.78 o 
  -7   3   8        0.70        0.49      1.17 o 
  -6   3   8       78.78       78.25      3.91 o 
  -5   3   8        7.95       11.74      1.39 o 
  -4   3   8       11.50       13.91      2.10 o 
  -3   3   8      117.11      114.97      2.09 o 
  -2   3   8      218.65      233.58      2.83 o 
  -1   3   8     1008.57     1044.55      8.96 o 
   0   3   8      134.24      108.46      1.61 o 
   1   3   8        0.04       -0.51      0.25 o 
   2   3   8      140.34      127.47      1.94 o 
   3   3   8     1404.43     1448.10     15.81 o 
   4   3   8        2.45        1.70      0.47 o 
   5   3   8      259.32      257.42      5.47 o 
   6   3   8      223.68      220.34      6.55 o 
   7   3   8        0.33        0.83      0.66 o 
   8   3   8       14.77       19.29      1.91 o 
  -7   4   8        5.26        5.27      1.67 o 
  -6   4   8        1.74        5.73      1.56 o 
  -5   4   8      124.91      102.28      7.52 o 
  -4   4   8      104.07      115.57      3.48 o 
  -3   4   8       53.68       52.61      1.55 o 
  -2   4   8       39.50       38.90      1.50 o 
  -1   4   8       53.30       54.70      1.09 o 
   0   4   8       10.40       11.75      1.47 o 
   1   4   8       74.47       62.73      1.14 o 
   2   4   8      566.99      567.52      5.67 o 
   3   4   8      458.56      474.64      6.26 o 
   4   4   8      202.14      192.91      3.92 o 
   5   4   8       83.46       83.27      2.01 o 
   6   4   8     1507.60     1500.76     17.28 o 
   7   4   8        1.20        1.28      0.74 o 
   8   4   8        5.21        3.14      0.92 o 
  -6   5   8       52.60       52.53      2.79 o 
  -5   5   8        3.14        5.26      1.18 o 
  -4   5   8        0.97        2.65      0.96 o 
  -3   5   8     1641.06     1621.94     19.63 o 
  -2   5   8        0.34       -0.06      0.42 o 
  -1   5   8      734.73      705.68      7.35 o 
   0   5   8       40.64       29.97      0.71 o 
   1   5   8      281.98      281.72      3.42 o 
   2   5   8      247.15      255.20      2.92 o 
   3   5   8      284.33      268.77      3.45 o 
   4   5   8      417.66      428.45      4.98 o 
   5   5   8        0.38       -0.17      0.47 o 
   6   5   8      423.84      433.70      6.63 o 
   7   5   8      105.20      100.35      2.89 o 
   8   5   8        3.85        4.65      0.95 o 
  -6   6   8        0.53        0.87      1.06 o 
  -5   6   8       15.98       13.91      1.74 o 
  -4   6   8        2.92        3.39      1.81 o 
  -3   6   8       38.04       33.78      1.54 o 
  -2   6   8      161.56      157.47      2.81 o 
  -1   6   8       24.87       27.87      1.10 o 
   0   6   8        0.03        1.63      0.31 o 
   1   6   8     1272.03     1297.53     10.52 o 
   2   6   8       58.19       59.83      1.26 o 
   3   6   8      288.81      272.95      3.56 o 
   4   6   8      244.12      248.01      3.46 o 
   5   6   8      174.96      162.10      2.78 o 
   6   6   8       29.04       30.28      1.76 o 
   7   6   8        0.01       -0.15      0.74 o 
   8   6   8       40.40       38.55      1.96 o 
  -6   7   8       39.21       52.88      4.36 o 
  -5   7   8       21.25       20.34      2.12 o 
  -4   7   8       17.10       12.08      0.77 o 
  -3   7   8       37.60       37.52      1.66 o 
  -2   7   8     1025.07      993.01     10.17 o 
  -1   7   8      518.90      507.54      5.85 o 
   0   7   8       28.80       31.35      0.85 o 
   1   7   8       77.14       86.75      1.48 o 
   2   7   8      722.82      679.22      6.88 o 
   3   7   8       51.67       41.01      1.26 o 
   4   7   8      177.39      191.63      3.01 o 
   5   7   8       13.52       13.99      0.98 o 
   6   7   8       14.32       12.23      1.00 o 
   7   7   8      105.99      100.73      3.33 o 
  -5   8   8        0.09       -1.57      1.00 o 
  -4   8   8        8.51       10.95      0.96 o 
  -3   8   8        2.33        1.52      0.93 o 
  -2   8   8      353.18      362.33      4.73 o 
  -1   8   8       54.33       53.58      1.76 o 
   0   8   8      385.78      391.19      4.82 o 
   1   8   8      323.93      312.95      3.24 o 
   2   8   8        2.98        2.85      0.55 o 
   3   8   8       19.04       23.57      1.14 o 
   4   8   8      121.60      116.83      2.33 o 
   5   8   8       76.86       84.88      2.05 o 
   6   8   8       39.56       39.36      1.63 o 
   7   8   8        1.51        0.90      0.97 o 
  -5   9   8        0.80        2.20      1.30 o 
  -4   9   8        0.61        2.15      0.73 o 
  -3   9   8      598.70      578.37      8.82 o 
  -2   9   8       16.08       18.73      1.32 o 
  -1   9   8        0.03       -0.66      0.57 o 
   0   9   8       23.45       22.44      1.32 o 
   1   9   8      708.78      694.99      6.06 o 
   2   9   8      133.54      123.57      2.27 o 
   3   9   8      424.93      435.37      4.83 o 
   4   9   8       36.02       35.42      1.46 o 
   5   9   8      106.54       94.29      2.24 o 
   6   9   8        0.91        1.89      0.66 o 
   7   9   8      338.06      349.18      5.62 o 
  -4  10   8        0.92       -0.57      0.69 o 
  -3  10   8       33.88       28.97      2.47 o 
  -2  10   8       82.96       83.41      2.41 o 
  -1  10   8        0.19        0.47      0.69 o 
   0  10   8        3.42        3.26      0.76 o 
   1  10   8        6.63        5.30      0.56 o 
   2  10   8       31.03       24.79      1.12 o 
   3  10   8        0.24        0.01      0.44 o 
   4  10   8      231.06      236.54      3.42 o 
   5  10   8       16.96       20.15      1.27 o 
   6  10   8        3.83        2.07      0.69 o 
   7  10   8       18.62       17.22      1.40 o 
  -3  11   8       17.41       15.18      1.58 o 
  -2  11   8       17.70       20.83      1.73 o 
  -1  11   8      115.48      114.95      2.87 o 
   0  11   8      163.79      164.49      3.64 o 
   1  11   8       18.20       17.14      1.25 o 
   2  11   8      545.82      552.55      5.85 o 
   3  11   8       24.52       27.45      1.27 o 
   4  11   8        0.01        0.44      0.55 o 
   5  11   8       32.46       33.95      1.52 o 
   6  11   8      187.80      185.97      3.97 o 
  -3  12   8       97.30       99.77      3.84 o 
  -2  12   8       57.76       67.08      2.74 o 
  -1  12   8        6.08        5.23      1.33 o 
   0  12   8       26.14       22.05      1.52 o 
   1  12   8       54.78       49.43      2.28 o 
   2  12   8        0.10        0.09      0.50 o 
   3  12   8      479.38      496.85      6.60 o 
   4  12   8       50.48       53.55      1.81 o 
   5  12   8       34.87       35.38      1.77 o 
   6  12   8       15.32       14.39      1.24 o 
  -2  13   8        5.19        3.79      1.23 o 
  -1  13   8       12.00       12.10      1.33 o 
   0  13   8      167.88      170.21      3.70 o 
   1  13   8      171.72      191.10      7.07 o 
   2  13   8       30.75       32.34      2.84 o 
   3  13   8       51.54       55.64      1.75 o 
   4  13   8        3.41        2.61      0.73 o 
   5  13   8       48.34       49.42      1.90 o 
  -1  14   8        1.34       -1.10      1.02 o 
   0  14   8        0.84        1.31      0.92 o 
   1  14   8       17.14       16.91      1.67 o 
   2  14   8       82.87       84.40      4.17 o 
   3  14   8       87.18       89.02      2.19 o 
   4  14   8      330.49      324.83      4.59 o 
   1  15   8       27.89       24.33      1.93 o 
   2  15   8      315.71      319.54     12.56 o 
   3  15   8        4.26        0.85      1.98 o 
  -2 -14   9       25.41       22.13      2.09 o 
  -1 -14   9       28.55       30.02      2.94 o 
  -4 -13   9       38.23       37.84      2.23 o 
  -3 -13   9       57.90       60.00      2.58 o 
  -2 -13   9       81.83       79.38      2.76 o 
  -1 -13   9        5.10        3.84      1.43 o 
   0 -13   9        0.02       -0.36      0.89 o 
   1 -13   9       62.97       65.06      2.42 o 
  -5 -12   9        0.95        0.94      0.85 o 
  -4 -12   9        2.06        1.58      0.85 o 
  -3 -12   9        0.29        0.43      0.77 o 
  -2 -12   9       27.90       26.61      1.80 o 
  -1 -12   9       13.20       14.02      1.73 o 
   0 -12   9       19.19       19.03      1.56 o 
   1 -12   9        0.07        1.65      0.81 o 
   2 -12   9       75.15       87.72      3.07 o 
  -6 -11   9        0.04        0.09      0.85 o 
  -5 -11   9       16.34       13.59      1.47 o 
  -4 -11   9        4.72        1.89      0.86 o 
  -3 -11   9       11.56       12.76      1.37 o 
  -2 -11   9        0.19        1.22      0.74 o 
  -1 -11   9       37.61       39.92      2.06 o 
   0 -11   9      346.34      365.07      6.39 o 
   1 -11   9       22.70       22.57      1.48 o 
   2 -11   9        0.01        1.30      0.95 o 
   3 -11   9        8.90        7.04      1.26 o 
  -6 -10   9       33.73       30.17      2.41 o 
  -5 -10   9      101.94      121.98      3.74 o 
  -4 -10   9       33.36       39.72      2.20 o 
  -3 -10   9        5.38        6.33      1.13 o 
  -2 -10   9      257.67      254.36      5.29 o 
  -1 -10   9      497.44      489.40      5.90 o 
   0 -10   9       19.69       18.24      1.39 o 
   1 -10   9       18.01       14.08      1.27 o 
   2 -10   9        9.17        8.02      1.03 o 
   3 -10   9       19.41       25.80      1.65 o 
   4 -10   9       95.40       84.62      2.64 o 
  -6  -9   9       41.72       42.72      2.51 o 
  -5  -9   9       25.11       33.57      1.93 o 
  -4  -9   9      470.30      475.71      8.61 o 
  -3  -9   9       36.80       46.96      2.04 o 
  -2  -9   9      405.27      409.77      7.02 o 
  -1  -9   9      190.85      199.61      3.34 o 
   0  -9   9       14.26       19.09      1.23 o 
   1  -9   9       32.93       34.71      1.64 o 
   2  -9   9       71.80       68.07      2.36 o 
   3  -9   9       98.59      105.71      2.73 o 
   4  -9   9       73.29       75.26      2.81 o 
  -7  -8   9      126.96      127.40      4.80 o 
  -6  -8   9      192.94      223.44      5.55 o 
  -5  -8   9       84.79       71.62      4.19 o 
  -4  -8   9        6.65        8.43      1.10 o 
  -3  -8   9        5.52        5.46      0.93 o 
  -2  -8   9     1357.51     1275.29     16.61 o 
  -1  -8   9        6.55        7.77      0.76 o 
   0  -8   9       35.33       36.35      1.31 o 
   1  -8   9       98.36       86.07      2.22 o 
   2  -8   9       89.08       84.47      2.32 o 
   3  -8   9      136.33      131.20      2.69 o 
   4  -8   9       22.79       22.74      1.95 o 
   5  -8   9       44.39       42.27      3.05 o 
  -7  -7   9        9.59        5.83      1.36 o 
  -6  -7   9      111.90      106.18      3.44 o 
  -5  -7   9      121.31      108.57      3.45 o 
  -4  -7   9      443.00      442.80      7.06 o 
  -3  -7   9      525.02      536.05      8.10 o 
  -2  -7   9      187.56      175.73      4.57 o 
  -1  -7   9      442.56      456.93      5.85 o 
   0  -7   9       70.91       71.76      1.69 o 
   1  -7   9       15.24       21.06      1.76 o 
   2  -7   9        2.47        6.93      0.75 o 
   3  -7   9        8.02        8.17      0.87 o 
   4  -7   9        0.35        1.02      0.70 o 
   5  -7   9        0.03       -0.11      0.58 o 
  -7  -6   9       28.43       37.26      2.48 o 
  -6  -6   9       18.59       15.48      1.67 o 
  -5  -6   9      288.32      285.30      6.10 o 
  -4  -6   9       94.49       76.69      2.28 o 
  -3  -6   9       90.41       88.08      2.61 o 
  -2  -6   9     1437.27     1433.56     17.94 o 
  -1  -6   9     1461.43     1418.54     15.11 o 
   0  -6   9       34.11       32.14      1.34 o 
   1  -6   9        9.70       15.19      1.33 o 
   2  -6   9      592.83      523.62      6.14 o 
   3  -6   9       64.37       61.75      1.57 o 
   4  -6   9        4.77        1.81      0.58 o 
   5  -6   9       71.03       85.92      2.09 o 
   6  -6   9        0.02       -0.25      0.78 o 
  -7  -5   9       89.81       91.02      3.64 o 
  -6  -5   9       39.13       26.44      2.12 o 
  -5  -5   9      547.19      519.04      9.25 o 
  -4  -5   9      527.77      449.84      6.79 o 
  -3  -5   9        4.56        4.73      0.75 o 
  -2  -5   9      513.50      503.49      7.35 o 
  -1  -5   9      163.04      159.75      2.63 o 
   0  -5   9      296.29      307.74      5.54 o 
   1  -5   9        1.69        1.60      0.42 o 
   2  -5   9       19.72        6.80      0.64 o 
   3  -5   9        1.14        0.08      0.40 o 
   4  -5   9       81.38       76.51      2.04 o 
   5  -5   9      894.36      910.29      9.80 o 
   6  -5   9        5.90        2.65      0.92 o 
  -7  -4   9        1.88        1.92      1.08 o 
  -6  -4   9      202.29      216.56      6.21 o 
  -5  -4   9       92.00       77.22      2.59 o 
  -4  -4   9       29.18       32.08      1.87 o 
  -3  -4   9       38.13       42.31      1.52 o 
  -2  -4   9      713.61      734.14      9.77 o 
  -1  -4   9      141.31      148.54      2.53 o 
   0  -4   9      856.62      823.37     10.65 o 
   1  -4   9       11.92       24.70      1.02 o 
   2  -4   9      216.41      212.37      2.84 o 
   3  -4   9      107.42       83.99      1.74 o 
   4  -4   9        3.53        2.58      0.60 o 
   5  -4   9        3.21        4.02      0.61 o 
   6  -4   9       19.40       16.11      1.74 o 
  -7  -3   9       50.48       46.31      2.68 o 
  -6  -3   9      233.58      224.23      6.35 o 
  -5  -3   9        5.39        9.81      1.41 o 
  -4  -3   9      163.87      148.10      3.62 o 
  -3  -3   9       84.30       86.88      2.56 o 
  -2  -3   9      272.98      259.45      5.60 o 
  -1  -3   9       25.67       30.30      1.71 o 
   0  -3   9       36.93       19.16      0.77 o 
   1  -3   9      171.98      183.23      2.65 o 
   2  -3   9      169.92      165.83      2.20 o 
   3  -3   9      646.85      621.98      6.39 o 
   4  -3   9      728.38      696.24      7.14 o 
   5  -3   9       60.01       54.33      1.99 o 
   6  -3   9       15.91       15.45      1.68 o 
   7  -3   9       34.72       37.77      2.56 o 
  -7  -2   9      278.03      311.96      8.34 o 
  -6  -2   9       42.36       44.59      2.54 o 
  -5  -2   9        0.18        0.66      0.81 o 
  -4  -2   9       82.53       75.91      2.38 o 
  -3  -2   9      350.56      340.36      5.04 o 
  -2  -2   9       33.48       21.91      1.05 o 
  -1  -2   9      168.63      160.78      2.57 o 
   0  -2   9        1.10        0.85      0.32 o 
   1  -2   9      387.68      402.85      4.18 o 
   2  -2   9       21.98       37.21      0.97 o 
   3  -2   9       37.32       40.11      1.16 o 
   4  -2   9      116.59      107.37      1.98 o 
   5  -2   9        0.17        0.28      0.56 o 
   6  -2   9        1.03       -0.36      0.61 o 
   7  -2   9       49.23       55.76      2.91 o 
  -7  -1   9      155.76      145.00      5.11 o 
  -6  -1   9        0.44        2.61      0.97 o 
  -5  -1   9        2.59        1.14      0.85 o 
  -4  -1   9      225.61      243.95      6.66 o 
  -3  -1   9      100.47       78.20      2.33 o 
  -2  -1   9       83.82       88.35      2.11 o 
  -1  -1   9     1030.73      953.01     10.23 o 
   0  -1   9      812.76      752.91      6.82 o 
   1  -1   9       17.69       20.33      0.71 o 
   2  -1   9      215.87      225.08      3.13 o 
   3  -1   9      251.36      241.31      3.12 o 
   4  -1   9      566.97      540.56      5.75 o 
   5  -1   9       16.51       16.49      1.17 o 
   6  -1   9       52.52       52.74      1.92 o 
   7  -1   9      120.62      128.33      3.49 o 
  -7   0   9       82.81       87.16      3.96 o 
  -6   0   9        3.35        4.06      1.25 o 
  -5   0   9        6.44        1.74      0.92 o 
  -4   0   9      247.52      233.41      6.55 o 
  -3   0   9       84.10       93.44      2.53 o 
  -2   0   9       51.17       44.14      1.03 o 
  -1   0   9      272.71      269.86      6.64 o 
   0   0   9      552.17      552.68      5.23 o 
   1   0   9        0.34        0.62      0.33 o 
   2   0   9     1018.16      996.80     11.08 o 
   3   0   9       25.58       23.32      0.94 o 
   4   0   9       50.18       43.93      1.18 o 
   5   0   9        8.49       12.00      1.02 o 
   6   0   9       56.18       56.86      1.91 o 
   7   0   9        2.35        3.07      0.95 o 
  -7   1   9       21.50       21.81      2.36 o 
  -6   1   9      159.44      169.77      5.78 o 
  -5   1   9      193.10      211.68      6.40 o 
  -4   1   9        8.00        8.12      1.38 o 
  -3   1   9        2.56        1.14      0.79 o 
  -2   1   9      303.69      300.43      3.75 o 
  -1   1   9      274.70      262.72      3.10 o 
   0   1   9       70.36       80.12      1.33 o 
   1   1   9       33.16       22.85      0.92 o 
   2   1   9       26.26       28.21      1.10 o 
   3   1   9      348.66      340.57      3.85 o 
   4   1   9        5.63        6.33      0.63 o 
   5   1   9       12.64       14.50      1.19 o 
   6   1   9        0.05       -0.07      0.60 o 
   7   1   9       58.02       66.62      2.45 o 
  -7   2   9        1.09        4.49      1.48 o 
  -6   2   9        7.19        3.77      1.30 o 
  -5   2   9       58.67       55.13      3.09 o 
  -4   2   9      150.82      169.33      5.57 o 
  -3   2   9       18.42       25.78      1.56 o 
  -2   2   9      288.29      318.28      4.00 o 
  -1   2   9      170.94      193.69      2.26 o 
   0   2   9       15.59       13.39      0.62 o 
   1   2   9     2860.60     2798.77     23.21 o 
   2   2   9      193.69      245.27      3.03 o 
   3   2   9      130.69      137.63      2.68 o 
   4   2   9        7.20        7.59      0.77 o 
   5   2   9       13.51       14.38      1.09 o 
   6   2   9       40.46       44.84      1.82 o 
   7   2   9       26.51       24.44      2.00 o 
  -7   3   9      107.85      101.04      4.77 o 
  -6   3   9      200.34      198.87      6.80 o 
  -5   3   9        4.09        7.30      1.53 o 
  -4   3   9       94.07      100.03      3.68 o 
  -3   3   9       95.02      100.81      2.01 o 
  -2   3   9       73.26       73.83      1.65 o 
  -1   3   9       63.99       63.08      1.25 o 
   0   3   9      379.56      317.24      3.38 o 
   1   3   9       55.04       62.97      1.28 o 
   2   3   9       49.95       37.11      1.03 o 
   3   3   9        0.89        2.12      0.56 o 
   4   3   9     1223.84     1231.81     12.56 o 
   5   3   9       36.38       36.44      1.76 o 
   6   3   9      179.30      167.47      3.35 o 
   7   3   9       22.57       19.82      1.43 o 
  -6   4   9       45.42       35.26      2.89 o 
  -5   4   9      150.92      160.37      5.92 o 
  -4   4   9      628.30      600.88     10.73 o 
  -3   4   9      731.54      765.84      9.93 o 
  -2   4   9      105.36      109.06      2.13 o 
  -1   4   9        0.11        1.92      0.43 o 
   0   4   9     2786.90     2835.16     21.49 o 
   1   4   9       12.11        7.84      0.53 o 
   2   4   9      267.36      269.66      3.31 o 
   3   4   9      188.79      201.21      3.14 o 
   4   4   9       55.92       44.19      1.96 o 
   5   4   9      151.35      165.97      3.04 o 
   6   4   9      317.09      314.57      5.42 o 
   7   4   9        2.01       -0.37      0.70 o 
  -6   5   9      156.73      182.10      6.94 o 
  -5   5   9      204.36      223.92      5.68 o 
  -4   5   9        1.40        0.15      0.88 o 
  -3   5   9     1041.92     1032.90     24.94 o 
  -2   5   9      366.86      381.22      5.04 o 
  -1   5   9      639.56      608.43      5.94 o 
   0   5   9     1763.32     1856.28     14.48 o 
   1   5   9        3.28        6.75      0.52 o 
   2   5   9       26.84       20.49      0.93 o 
   3   5   9     2163.45     2111.91     20.20 o 
   4   5   9        0.04        1.16      0.47 o 
   5   5   9       38.64       39.48      1.57 o 
   6   5   9       40.20       42.13      2.03 o 
   7   5   9      309.27      300.58      5.51 o 
  -6   6   9        1.23        1.45      1.43 o 
  -5   6   9        0.59        2.69      1.20 o 
  -4   6   9       25.45       30.71      2.28 o 
  -3   6   9       51.56       53.08      1.85 o 
  -2   6   9      488.71      488.82      6.25 o 
  -1   6   9      441.18      443.33      6.77 o 
   0   6   9       29.33       30.47      0.90 o 
   1   6   9       31.06       25.79      0.86 o 
   2   6   9        2.47        4.46      0.50 o 
   3   6   9        3.65        9.95      0.76 o 
   4   6   9      149.42      141.33      2.51 o 
   5   6   9       62.35       60.19      2.22 o 
   6   6   9       10.85        8.27      1.10 o 
   7   6   9      251.64      252.38      4.99 o 
  -5   7   9       11.29       11.02      1.76 o 
  -4   7   9        5.63        6.32      1.35 o 
  -3   7   9        8.20        8.89      1.03 o 
  -2   7   9      692.97      702.82      8.50 o 
  -1   7   9       82.53       77.11      1.81 o 
   0   7   9       26.33       22.19      1.08 o 
   1   7   9      182.15      170.27      2.33 o 
   2   7   9      939.47      868.38      8.49 o 
   3   7   9      138.96      136.81      2.41 o 
   4   7   9      497.28      502.47      5.83 o 
   5   7   9        3.38        1.72      0.69 o 
   6   7   9        1.29        2.12      0.84 o 
   7   7   9        7.35        3.97      1.02 o 
  -5   8   9       37.00       35.43      2.92 o 
  -4   8   9       16.65       17.96      1.72 o 
  -3   8   9       19.23       18.24      1.41 o 
  -2   8   9      466.49      469.36      5.76 o 
  -1   8   9        1.01        0.70      0.62 o 
   0   8   9       92.98       97.74      2.33 o 
   1   8   9        4.89        4.52      0.49 o 
   2   8   9        0.09        0.95      0.42 o 
   3   8   9        7.61        4.02      0.62 o 
   4   8   9       22.25       22.53      1.21 o 
   5   8   9       89.26       95.33      2.23 o 
   6   8   9       65.51       64.71      1.95 o 
   7   8   9      309.05      310.04      5.86 o 
  -4   9   9      114.50      109.91      2.76 o 
  -3   9   9      174.24      180.80      4.37 o 
  -2   9   9        0.17        0.72      1.65 o 
  -1   9   9      116.82      115.83      2.74 o 
   0   9   9       90.48       82.50      2.20 o 
   1   9   9       54.82       50.89      1.20 o 
   2   9   9       23.58       22.35      1.14 o 
   3   9   9      225.25      225.16      3.42 o 
   4   9   9        4.32        3.94      0.78 o 
   5   9   9        0.03       -0.39      0.57 o 
   6   9   9       69.28       72.03      2.08 o 
   7   9   9       47.69       50.28      2.42 o 
  -4  10   9        6.59        4.00      1.03 o 
  -3  10   9       16.90       13.74      1.74 o 
  -2  10   9        7.54        7.57      1.06 o 
  -1  10   9      175.39      173.38      3.52 o 
   0  10   9       89.85       90.09      2.42 o 
   1  10   9        3.48        4.64      0.72 o 
   2  10   9       65.64       56.47      1.60 o 
   3  10   9        2.78        3.01      0.64 o 
   4  10   9      277.94      278.64      4.14 o 
   5  10   9      334.38      342.74      4.89 o 
   6  10   9        0.08       -0.48      0.62 o 
   7  10   9       22.06       20.25      1.58 o 
  -3  11   9        0.18       -1.73      0.87 o 
  -2  11   9       27.81       28.53      1.74 o 
  -1  11   9      175.91      181.63      3.74 o 
   0  11   9       15.61       16.90      1.32 o 
   1  11   9        3.68        4.32      0.91 o 
   2  11   9      260.15      257.28      3.79 o 
   3  11   9        1.57        1.88      0.63 o 
   4  11   9       71.60       70.65      2.02 o 
   5  11   9       33.03       32.81      1.64 o 
   6  11   9       51.01       50.29      2.02 o 
  -2  12   9        1.87        1.09      1.07 o 
  -1  12   9      346.12      352.92      5.79 o 
   0  12   9        3.44        3.46      0.92 o 
   1  12   9       41.28       33.73      2.03 o 
   2  12   9       10.93        9.98      1.18 o 
   3  12   9       41.32       45.20      1.78 o 
   4  12   9      134.58      138.34      2.91 o 
   5  12   9       89.14       81.60      2.54 o 
   6  12   9       14.63       13.44      1.23 o 
  -1  13   9        4.17        3.39      1.00 o 
   0  13   9        9.46       10.92      1.48 o 
   1  13   9       18.97       20.83      1.72 o 
   2  13   9       76.16       78.21      4.81 o 
   3  13   9      163.75      155.64      3.09 o 
   4  13   9       20.92       17.83      1.29 o 
   5  13   9       38.22       37.41      1.87 o 
   0  14   9       92.26       95.81      2.87 o 
   1  14   9        4.93        2.94      1.16 o 
   2  14   9        7.24        8.86      1.86 o 
   3  14   9       43.10       47.16      2.45 o 
   4  14   9       28.50       31.51      1.89 o 
  -3 -13  10       82.29       97.04      3.14 o 
  -2 -13  10       47.26       44.19      2.40 o 
  -1 -13  10       11.22        8.49      1.81 o 
   0 -13  10       25.63       21.30      2.15 o 
  -4 -12  10       46.11       52.40      2.46 o 
  -3 -12  10       24.40       22.96      1.76 o 
  -2 -12  10        2.39        1.97      1.05 o 
  -1 -12  10       36.81       30.28      2.76 o 
   0 -12  10       56.29       56.20      3.46 o 
   1 -12  10        0.73       -0.10      0.81 o 
  -5 -11  10       19.38       24.63      1.76 o 
  -4 -11  10      418.35      440.55      8.04 o 
  -3 -11  10        0.55       -0.34      0.82 o 
  -2 -11  10       10.64       12.93      1.30 o 
  -1 -11  10       21.30       22.74      1.62 o 
   0 -11  10      514.95      529.92      8.41 o 
   1 -11  10        9.76        7.48      1.05 o 
   2 -11  10        3.86        3.55      0.97 o 
  -6 -10  10       17.52       16.11      1.87 o 
  -5 -10  10       94.30      104.12      3.28 o 
  -4 -10  10      128.54      113.25      3.45 o 
  -3 -10  10        0.16       -0.97      0.73 o 
  -2 -10  10       10.72       10.61      1.49 o 
  -1 -10  10      220.25      219.41      4.92 o 
   0 -10  10        2.77        2.12      0.87 o 
   1 -10  10       16.22       17.42      1.31 o 
   2 -10  10       43.90       47.73      1.92 o 
   3 -10  10      142.90      148.69      4.23 o 
  -6  -9  10        0.46        2.20      1.06 o 
  -5  -9  10      329.90      338.83      6.38 o 
  -4  -9  10      118.45      121.21      3.41 o 
  -3  -9  10        0.91        2.68      0.86 o 
  -2  -9  10       80.00       75.62      2.64 o 
  -1  -9  10      686.12      670.01      8.27 o 
   0  -9  10       59.23       56.60      1.87 o 
   1  -9  10      184.77      175.85      3.48 o 
   2  -9  10        2.92        2.25      0.76 o 
   3  -9  10       87.45      100.18      3.14 o 
   4  -9  10       12.64       16.66      1.64 o 
  -6  -8  10       75.45       90.19      4.62 o 
  -5  -8  10        2.68        2.69      0.85 o 
  -4  -8  10        0.06        0.70      0.72 o 
  -3  -8  10       13.05       13.64      1.33 o 
  -2  -8  10       20.77       23.04      1.75 o 
  -1  -8  10        8.87        7.40      0.74 o 
   0  -8  10        0.94        0.48      0.59 o 
   1  -8  10       69.08       75.14      2.22 o 
   2  -8  10      209.08      197.75      4.41 o 
   3  -8  10       31.50       34.99      2.08 o 
   4  -8  10       91.45       92.46      3.91 o 
  -7  -7  10        2.68        2.22      1.27 o 
  -6  -7  10       33.21       29.59      3.08 o 
  -5  -7  10        7.71        3.15      1.01 o 
  -4  -7  10      205.09      211.23      4.37 o 
  -3  -7  10       10.92        9.73      1.15 o 
  -2  -7  10      223.73      199.41      4.16 o 
  -1  -7  10      241.30      240.50      4.28 o 
   0  -7  10     1074.04     1020.44     10.40 o 
   1  -7  10       15.04       12.71      1.12 o 
   2  -7  10       65.00       52.50      1.80 o 
   3  -7  10        6.41        9.70      0.95 o 
   4  -7  10       55.02       63.44      2.15 o 
   5  -7  10       44.77       59.94      2.33 o 
  -7  -6  10      162.15      193.47      6.19 o 
  -6  -6  10       48.38       41.15      2.74 o 
  -5  -6  10       14.03       21.45      1.77 o 
  -4  -6  10       10.65        8.81      1.02 o 
  -3  -6  10       20.88       17.87      1.32 o 
  -2  -6  10      494.15      495.32      7.58 o 
  -1  -6  10      203.27      202.06      3.27 o 
   0  -6  10        0.88        0.35      0.51 o 
   1  -6  10      332.88      287.68      5.74 o 
   2  -6  10       75.64       56.43      1.60 o 
   3  -6  10      210.35      214.62      3.49 o 
   4  -6  10        8.13        6.80      1.73 o 
   5  -6  10       12.31       15.55      1.11 o 
  -7  -5  10        4.94       11.28      1.76 o 
  -6  -5  10      145.92      127.12      4.66 o 
  -5  -5  10      219.39      214.96      7.48 o 
  -4  -5  10      578.70      548.92      8.06 o 
  -3  -5  10      142.06      103.24      3.40 o 
  -2  -5  10       13.12       10.87      1.04 o 
  -1  -5  10     2393.81     2307.05     23.62 o 
   0  -5  10      467.35      428.94      5.72 o 
   1  -5  10      194.70      187.95      3.28 o 
   2  -5  10      252.43      194.49      3.40 o 
   3  -5  10       35.80       33.03      1.26 o 
   4  -5  10      174.40      190.25      3.28 o 
   5  -5  10        0.22        1.91      0.65 o 
   6  -5  10       23.81       20.72      4.58 o 
  -7  -4  10       15.91       14.69      1.90 o 
  -6  -4  10       14.29       17.52      1.95 o 
  -5  -4  10       46.93       39.67      2.82 o 
  -4  -4  10        5.45        3.66      1.20 o 
  -3  -4  10       49.36       28.40      1.36 o 
  -2  -4  10       23.13       27.77      1.35 o 
  -1  -4  10        5.46        7.89      0.70 o 
   0  -4  10      589.54      602.91      7.33 o 
   1  -4  10        7.16        7.15      0.67 o 
   2  -4  10      662.67      633.46      6.73 o 
   3  -4  10      169.62      142.45      2.38 o 
   4  -4  10       15.38       12.89      0.98 o 
   5  -4  10        6.27        5.33      1.03 o 
   6  -4  10       21.46       25.84      2.08 o 
  -7  -3  10       17.24        7.51      1.57 o 
  -6  -3  10       35.80       29.35      2.27 o 
  -5  -3  10      148.43      171.08      5.52 o 
  -4  -3  10      323.43      296.19      5.99 o 
  -3  -3  10      136.26      123.58      3.66 o 
  -2  -3  10        0.12       -0.26      0.56 o 
  -1  -3  10       88.65       85.63      2.42 o 
   0  -3  10      921.06      868.04      9.79 o 
   1  -3  10        1.61        1.05      0.41 o 
   2  -3  10        2.62        1.08      0.37 o 
   3  -3  10        8.55        3.54      0.56 o 
   4  -3  10       27.28       29.38      1.21 o 
   5  -3  10      148.66      161.06      2.72 o 
   6  -3  10        4.72        2.79      0.95 o 
  -7  -2  10        2.22        4.43      1.32 o 
  -6  -2  10       32.51       39.09      2.60 o 
  -5  -2  10       17.81       17.81      1.89 o 
  -4  -2  10      163.13      125.59      3.35 o 
  -3  -2  10       46.33       55.69      4.03 o 
  -2  -2  10        1.17        2.25      0.49 o 
  -1  -2  10      191.38      185.22      2.94 o 
   0  -2  10      504.98      479.61      5.96 o 
   1  -2  10      201.83      201.15      2.79 o 
   2  -2  10       91.50       64.68      1.44 o 
   3  -2  10      104.05      122.78      2.14 o 
   4  -2  10       53.93       45.62      1.69 o 
   5  -2  10       30.43       29.13      1.56 o 
   6  -2  10       33.14       30.84      1.71 o 
   7  -2  10       19.50       19.37      1.94 o 
  -7  -1  10        9.83       15.19      1.97 o 
  -6  -1  10       58.86       73.12      3.51 o 
  -5  -1  10      249.95      244.62      7.07 o 
  -4  -1  10      142.98      138.08      4.76 o 
  -3  -1  10        2.29        0.40      0.56 o 
  -2  -1  10       72.85       75.39      1.49 o 
  -1  -1  10       24.58       27.83      1.36 o 
   0  -1  10        6.08        4.82      0.41 o 
   1  -1  10      107.77       97.09      1.52 o 
   2  -1  10        0.85        0.34      0.36 o 
   3  -1  10        6.94        9.25      0.70 o 
   4  -1  10      487.97      465.22      5.23 o 
   5  -1  10       82.78       79.42      2.20 o 
   6  -1  10        0.17        0.05      0.64 o 
   7  -1  10      155.55      153.52      3.92 o 
  -7   0  10        5.08        4.12      1.35 o 
  -6   0  10       22.92       26.17      2.44 o 
  -5   0  10      120.86      112.73      4.33 o 
  -4   0  10      431.98      388.48      9.88 o 
  -3   0  10      110.36      122.12      3.30 o 
  -2   0  10      198.86      191.36      3.17 o 
  -1   0  10       12.94        8.10      0.67 o 
   0   0  10       15.85       12.85      0.69 o 
   1   0  10      181.49      176.21      2.57 o 
   2   0  10      474.44      474.60      6.11 o 
   3   0  10      157.20      164.86      3.28 o 
   4   0  10       29.55       25.22      1.27 o 
   5   0  10       16.15       17.34      1.22 o 
   6   0  10       35.63       38.73      1.86 o 
   7   0  10       19.39       23.35      1.61 o 
  -7   1  10       12.77       14.05      2.05 o 
  -6   1  10      252.74      249.23      7.66 o 
  -5   1  10       27.94       36.48      2.54 o 
  -4   1  10        1.89        0.67      0.89 o 
  -3   1  10       81.18       71.22      3.33 o 
  -2   1  10        0.33        0.79      0.66 o 
  -1   1  10      251.54      266.36      3.19 o 
   0   1  10      117.50      118.03      1.74 o 
   1   1  10       54.56       45.88      1.12 o 
   2   1  10        2.20        1.17      0.38 o 
   3   1  10      457.32      428.37      5.15 o 
   4   1  10        6.56        9.08      0.69 o 
   5   1  10      463.15      458.24      6.16 o 
   6   1  10       77.45       81.18      2.61 o 
   7   1  10        0.02       -1.14      0.68 o 
  -7   2  10        0.14        0.40      1.16 o 
  -6   2  10      110.92      113.09      4.86 o 
  -5   2  10       43.01       39.39      2.72 o 
  -4   2  10       42.56       51.98      2.97 o 
  -3   2  10      488.84      424.93     10.77 o 
  -2   2  10       10.28        8.14      0.64 o 
  -1   2  10       52.19       49.44      1.48 o 
   0   2  10       32.04       29.74      0.96 o 
   1   2  10      950.01      917.24      8.37 o 
   2   2  10      134.32      125.27      2.10 o 
   3   2  10        4.00        5.65      0.64 o 
   4   2  10      120.16      112.97      1.90 o 
   5   2  10      909.25      880.15     10.04 o 
   6   2  10      169.37      175.59      3.52 o 
   7   2  10       16.84       17.47      1.40 o 
  -6   3  10       57.59       67.59      3.81 o 
  -5   3  10       11.53        9.75      1.76 o 
  -4   3  10       82.40       79.46      3.86 o 
  -3   3  10       59.27       50.12      1.52 o 
  -2   3  10      926.09      860.31     11.27 o 
  -1   3  10      134.25      139.47      2.15 o 
   0   3  10     1313.03     1280.62     11.11 o 
   1   3  10       49.26       40.23      1.08 o 
   2   3  10      260.30      257.05      3.26 o 
   3   3  10        5.89        8.44      0.92 o 
   4   3  10      246.31      243.31      4.44 o 
   5   3  10        3.36        1.84      0.73 o 
   6   3  10       16.19       18.64      1.36 o 
   7   3  10       41.15       45.43      2.06 o 
  -6   4  10        1.99        0.62      1.23 o 
  -5   4  10       90.08       92.00      4.49 o 
  -4   4  10      177.87      163.16      5.96 o 
  -3   4  10       30.15       23.10      1.18 o 
  -2   4  10       61.32       72.75      1.79 o 
  -1   4  10      264.19      277.79      3.49 o 
   0   4  10      374.90      363.16      3.89 o 
   1   4  10       20.01       17.66      0.78 o 
   2   4  10      122.27      126.25      2.10 o 
   3   4  10       84.73       75.67      1.85 o 
   4   4  10      257.83      241.61      3.05 o 
   5   4  10      188.09      187.68      3.84 o 
   6   4  10      252.13      236.78      4.61 o 
   7   4  10       22.38       27.34      1.89 o 
  -6   5  10      130.26      134.03      5.94 o 
  -5   5  10       76.19       92.39      4.68 o 
  -4   5  10       15.35       12.95      1.60 o 
  -3   5  10     1127.83     1095.97     13.92 o 
  -2   5  10      417.03      422.67      5.53 o 
  -1   5  10     1472.13     1422.91     13.53 o 
   0   5  10      165.48      198.09      2.42 o 
   1   5  10        5.34        9.99      0.64 o 
   2   5  10      119.75      124.21      2.11 o 
   3   5  10       66.33       55.89      1.62 o 
   4   5  10        2.88        3.34      0.62 o 
   5   5  10       55.68       59.51      1.84 o 
   6   5  10       65.28       66.98      2.37 o 
   7   5  10       83.69       80.66      2.52 o 
  -5   6  10      475.59      433.56     12.36 o 
  -4   6  10       47.29       57.43      2.85 o 
  -3   6  10      165.13      155.36      3.31 o 
  -2   6  10       12.06       14.57      1.20 o 
  -1   6  10      513.09      501.42      5.82 o 
   0   6  10       74.56       71.61      1.67 o 
   1   6  10      258.18      260.36      3.50 o 
   2   6  10       32.77       36.59      1.17 o 
   3   6  10        7.71        1.45      0.53 o 
   4   6  10      187.18      202.13      3.49 o 
   5   6  10      193.09      184.11      3.42 o 
   6   6  10      284.44      290.21      6.27 o 
   7   6  10        9.85        8.14      1.24 o 
  -5   7  10       21.01       19.97      2.82 o 
  -4   7  10       81.97       74.38      3.34 o 
  -3   7  10       70.97       62.48      2.14 o 
  -2   7  10     1072.47     1087.24     12.32 o 
  -1   7  10       95.47       98.61      2.09 o 
   0   7  10       86.25       81.13      1.83 o 
   1   7  10      138.08      147.13      2.01 o 
   2   7  10      246.94      229.09      3.23 o 
   3   7  10      134.63      126.57      2.37 o 
   4   7  10        4.73        4.69      0.67 o 
   5   7  10        8.26        8.40      0.96 o 
   6   7  10      255.06      248.83      5.89 o 
   7   7  10      586.19      594.05     11.04 o 
  -5   8  10       70.14       78.24      4.84 o 
  -4   8  10      133.61      134.91      4.62 o 
  -3   8  10        1.00       -0.53      0.67 o 
  -2   8  10      231.45      223.38      3.88 o 
  -1   8  10       71.39       75.98      2.16 o 
   0   8  10       18.55       16.96      1.17 o 
   1   8  10       14.47       15.02      0.77 o 
   2   8  10       32.64       44.27      1.34 o 
   3   8  10        2.70        0.66      0.49 o 
   4   8  10      114.84      106.13      2.29 o 
   5   8  10      524.12      534.58      6.45 o 
   6   8  10      180.49      180.80      3.64 o 
   7   8  10       86.54       84.30      2.91 o 
  -4   9  10        3.75        3.90      1.63 o 
  -3   9  10      161.93      161.00      4.63 o 
  -2   9  10        7.91       10.34      1.28 o 
  -1   9  10       16.49       16.01      1.25 o 
   0   9  10        6.23        6.07      0.89 o 
   1   9  10       46.58       49.00      1.56 o 
   2   9  10      362.22      352.84      4.50 o 
   3   9  10      184.25      170.44      2.93 o 
   4   9  10       24.18       22.60      1.27 o 
   5   9  10      110.46       99.75      2.40 o 
   6   9  10        9.53       10.13      1.22 o 
   7   9  10        0.49        1.18      0.91 o 
  -4  10  10        1.45        3.78      2.59 o 
  -3  10  10       38.33       36.27      2.44 o 
  -2  10  10       42.41       39.49      1.99 o 
  -1  10  10        6.09        6.89      1.36 o 
   0  10  10      200.16      204.66      3.88 o 
   1  10  10       11.14       13.63      1.16 o 
   2  10  10       13.94        9.28      0.86 o 
   3  10  10        3.06        3.24      0.67 o 
   4  10  10      177.40      189.25      3.33 o 
   5  10  10       75.02       70.05      2.06 o 
   6  10  10       10.32       10.77      1.09 o 
  -3  11  10       17.14       12.92      1.53 o 
  -2  11  10       24.51       27.27      1.74 o 
  -1  11  10        0.13       -0.11      0.73 o 
   0  11  10        9.46        7.96      1.08 o 
   1  11  10      129.66      123.03      2.94 o 
   2  11  10       16.59       16.14      1.21 o 
   3  11  10       38.85       38.55      1.67 o 
   4  11  10       42.88       37.33      1.71 o 
   5  11  10        0.16       -0.02      0.65 o 
   6  11  10        0.92        0.25      0.69 o 
  -2  12  10        9.35        5.98      1.33 o 
  -1  12  10       60.62       60.13      4.86 o 
   0  12  10        1.42        0.52      0.80 o 
   1  12  10       61.33       59.11      2.12 o 
   2  12  10       97.89       91.54      4.12 o 
   3  12  10      108.35      113.90      2.58 o 
   4  12  10        3.93        3.29      0.77 o 
   5  12  10       23.43       24.28      1.54 o 
  -1  13  10       31.44       26.11      2.69 o 
   0  13  10       11.05       10.87      1.31 o 
   1  13  10       48.63       50.65      5.09 o 
   2  13  10       49.43       45.27      3.46 o 
   3  13  10       33.90       30.89      1.96 o 
   4  13  10       19.57       18.97      1.39 o 
   1  14  10       14.78       13.78      1.65 o 
   2  14  10        0.97        0.77      1.27 o 
   3  14  10       39.50       39.11      4.77 o 
  -2 -13  11        1.21        0.58      0.94 o 
  -1 -13  11        4.99        0.80      1.66 o 
  -4 -12  11       17.57       16.97      1.83 o 
  -3 -12  11       27.02       22.19      1.74 o 
  -2 -12  11        4.95        5.47      1.10 o 
  -1 -12  11      129.01      141.49      7.58 o 
   0 -12  11        0.06       -0.34      0.85 o 
   1 -12  11        0.08       -0.72      0.93 o 
  -5 -11  11       19.53       12.58      1.55 o 
  -4 -11  11      247.97      261.46      5.84 o 
  -3 -11  11       23.84       26.19      2.06 o 
  -2 -11  11      190.48      198.12      6.49 o 
  -1 -11  11       74.89       73.12      2.89 o 
   0 -11  11       45.45       49.75      2.19 o 
   1 -11  11       47.97       49.32      2.07 o 
   2 -11  11      149.78      156.66      3.64 o 
  -5 -10  11        9.46       18.28      2.22 o 
  -4 -10  11       80.29       69.63      2.76 o 
  -3 -10  11       30.87       27.17      1.97 o 
  -2 -10  11       28.07       23.26      2.62 o 
  -1 -10  11       63.96       58.68      2.56 o 
   0 -10  11        8.42        7.96      1.42 o 
   1 -10  11        9.90        7.17      1.02 o 
   2 -10  11       37.61       41.39      2.17 o 
   3 -10  11        0.48        1.08      0.90 o 
  -6  -9  11        6.28        4.48      1.22 o 
  -5  -9  11      134.50      116.99      3.47 o 
  -4  -9  11       72.89       88.88      2.96 o 
  -3  -9  11      313.00      316.40      6.10 o 
  -2  -9  11        1.09        0.54      1.13 o 
  -1  -9  11       48.85       49.90      1.49 o 
   0  -9  11        9.47        8.63      1.10 o 
   1  -9  11      146.65      142.70      4.96 o 
   2  -9  11        9.18       10.27      1.13 o 
   3  -9  11        9.48        8.40      1.10 o 
  -6  -8  11       16.42       22.60      2.04 o 
  -5  -8  11       37.30       38.83      3.27 o 
  -4  -8  11        3.08        2.45      1.04 o 
  -3  -8  11      591.25      571.60      8.99 o 
  -2  -8  11       52.32       54.54      2.21 o 
  -1  -8  11       24.12       24.75      1.66 o 
   0  -8  11      159.50      150.00      3.08 o 
   1  -8  11        0.31       -0.09      0.58 o 
   2  -8  11       28.26       29.25      1.94 o 
   3  -8  11        1.26        0.54      0.71 o 
   4  -8  11       13.90       10.14      1.63 o 
  -6  -7  11      136.61      128.77      5.17 o 
  -5  -7  11        5.06        8.29      1.50 o 
  -4  -7  11      104.07      108.04      3.04 o 
  -3  -7  11      229.06      259.27      5.67 o 
  -2  -7  11       86.09       76.08      4.29 o 
  -1  -7  11      126.20      119.64      2.36 o 
   0  -7  11       64.34       64.39      1.90 o 
   1  -7  11       17.70       16.62      1.21 o 
   2  -7  11        0.87        0.73      0.62 o 
   3  -7  11       18.75       16.08      1.31 o 
   4  -7  11       56.61       62.91      2.19 o 
   5  -7  11      149.95      159.19      3.97 o 
  -7  -6  11        0.03       -0.05      1.17 o 
  -6  -6  11       71.88       71.96      3.74 o 
  -5  -6  11        4.30        6.04      2.11 o 
  -4  -6  11      282.76      243.74      5.43 o 
  -3  -6  11      898.59      882.75     12.08 o 
  -2  -6  11       48.36       49.57      1.98 o 
  -1  -6  11      498.56      506.25      6.44 o 
   0  -6  11       84.44       84.66      2.16 o 
   1  -6  11        5.96        2.46      0.64 o 
   2  -6  11       13.38       11.63      1.06 o 
   3  -6  11      219.75      215.93      3.57 o 
   4  -6  11        0.23        0.41      0.73 o 
   5  -6  11       50.64       63.18      2.37 o 
  -7  -5  11       88.27       85.06      4.00 o 
  -6  -5  11        1.93        4.70      1.52 o 
  -5  -5  11       18.76       19.14      1.72 o 
  -4  -5  11        3.74       14.05      3.21 o 
  -3  -5  11        7.43        9.31      1.07 o 
  -2  -5  11        9.16        7.34      0.95 o 
  -1  -5  11       23.51       23.76      1.12 o 
   0  -5  11      204.36      192.30      3.39 o 
   1  -5  11        7.93        4.62      0.72 o 
   2  -5  11       42.19       43.84      1.73 o 
   3  -5  11       41.02       48.55      1.58 o 
   4  -5  11      280.84      297.97      4.44 o 
   5  -5  11      136.56      140.25      2.81 o 
  -7  -4  11       28.56       34.90      2.73 o 
  -6  -4  11       66.72       83.67      3.89 o 
  -5  -4  11        8.31        9.90      1.69 o 
  -4  -4  11      144.77      138.34      3.86 o 
  -3  -4  11        2.56        4.24      0.76 o 
  -2  -4  11      836.32      834.08     11.20 o 
  -1  -4  11      147.82      153.97      2.77 o 
   0  -4  11        0.19        0.95      0.52 o 
   1  -4  11      154.39      145.79      3.95 o 
   2  -4  11      282.00      277.15      4.27 o 
   3  -4  11        7.43        7.15      0.71 o 
   4  -4  11       54.89       48.77      1.66 o 
   5  -4  11       12.11       11.02      0.95 o 
   6  -4  11       34.59       39.11      3.51 o 
  -7  -3  11       61.22       69.66      3.61 o 
  -6  -3  11       96.30       94.27      4.19 o 
  -5  -3  11        3.69       12.99      1.79 o 
  -4  -3  11       37.77       22.73      1.69 o 
  -3  -3  11       11.67       23.42      1.35 o 
  -2  -3  11       81.76       73.38      2.10 o 
  -1  -3  11     2695.55     2570.47     25.94 o 
   0  -3  11      511.09      488.86      6.27 o 
   1  -3  11      346.30      306.24      7.14 o 
   2  -3  11      112.72       96.19      1.86 o 
   3  -3  11      347.14      310.79      4.22 o 
   4  -3  11       55.17       61.73      1.84 o 
   5  -3  11       94.63       95.37      2.09 o 
   6  -3  11       89.48       98.39      3.01 o 
  -7  -2  11        9.90        8.31      1.73 o 
  -6  -2  11        5.57        6.47      1.52 o 
  -5  -2  11        2.70        1.81      1.08 o 
  -4  -2  11        3.50        0.96      0.99 o 
  -3  -2  11     1532.18     1383.67     20.89 o 
  -2  -2  11      375.47      334.12      4.29 o 
  -1  -2  11       17.40       22.59      1.51 o 
   0  -2  11     1345.68     1337.27     14.34 o 
   1  -2  11      736.02      703.15      9.75 o 
   2  -2  11       80.38       81.07      1.69 o 
   3  -2  11     1276.00     1155.59     10.83 o 
   4  -2  11       16.74       11.12      0.83 o 
   5  -2  11       62.61       70.42      2.23 o 
   6  -2  11      414.58      454.40      7.06 o 
  -7  -1  11        0.81        3.89      1.48 o 
  -6  -1  11       52.68       62.87      3.49 o 
  -5  -1  11        4.07        4.44      1.24 o 
  -4  -1  11       29.97       41.98      2.65 o 
  -3  -1  11       13.13       12.99      1.26 o 
  -2  -1  11       10.42       24.23      0.92 o 
  -1  -1  11      168.37      177.12      2.56 o 
   0  -1  11      351.70      358.19      4.84 o 
   1  -1  11      734.99      731.03      7.03 o 
   2  -1  11        3.12        0.78      0.54 o 
   3  -1  11       42.48       45.75      1.32 o 
   4  -1  11        6.25       11.70      0.83 o 
   5  -1  11        2.86        0.89      0.82 o 
   6  -1  11       37.01       36.87      1.90 o 
   7  -1  11        5.62        5.84      1.16 o 
  -7   0  11       13.97        7.40      1.68 o 
  -6   0  11       16.17       15.52      2.07 o 
  -5   0  11       20.66       18.26      2.11 o 
  -4   0  11       51.71       52.16      2.94 o 
  -3   0  11        7.56        2.65      0.74 o 
  -2   0  11      263.82      232.79      4.27 o 
  -1   0  11       22.70       14.88      0.98 o 
   0   0  11       31.88       30.12      1.19 o 
   1   0  11      463.08      429.63      4.59 o 
   2   0  11      656.04      655.88      7.25 o 
   3   0  11       48.03       37.22      1.60 o 
   4   0  11      112.81      108.69      2.07 o 
   5   0  11      281.51      270.91      4.42 o 
   6   0  11      286.17      281.18      4.76 o 
   7   0  11        8.36       11.67      1.27 o 
  -6   1  11       44.09       56.35      3.40 o 
  -5   1  11       46.49       52.28      3.19 o 
  -4   1  11        2.62        2.96      1.13 o 
  -3   1  11       50.35       38.97      2.54 o 
  -2   1  11       10.90       10.74      0.84 o 
  -1   1  11      429.94      413.97      4.63 o 
   0   1  11       59.37       55.39      1.23 o 
   1   1  11        8.50        6.87      0.65 o 
   2   1  11        0.04        0.30      0.42 o 
   3   1  11      293.06      280.38      3.88 o 
   4   1  11        7.48        4.93      0.58 o 
   5   1  11       35.15       37.79      1.71 o 
   6   1  11        9.85       10.47      1.44 o 
   7   1  11        0.01        0.49      0.75 o 
  -6   2  11        2.43        5.28      1.53 o 
  -5   2  11        7.71        4.31      1.33 o 
  -4   2  11       12.55       12.84      1.87 o 
  -3   2  11      232.10      195.28      6.40 o 
  -2   2  11        1.09        5.48      0.66 o 
  -1   2  11        6.34        6.30      0.66 o 
   0   2  11     1863.44     1830.94     15.51 o 
   1   2  11      356.83      352.73      4.37 o 
   2   2  11       26.09       20.51      1.10 o 
   3   2  11      108.56      118.30      2.36 o 
   4   2  11      101.32       94.44      2.74 o 
   5   2  11       48.16       44.35      1.75 o 
   6   2  11        1.51        2.32      0.91 o 
   7   2  11       14.59       10.36      1.20 o 
  -6   3  11        4.74        4.55      1.56 o 
  -5   3  11        0.31        0.87      1.13 o 
  -4   3  11       99.75      115.71      4.87 o 
  -3   3  11       74.62       62.88      1.79 o 
  -2   3  11       34.02       42.44      1.79 o 
  -1   3  11       24.44       24.71      0.98 o 
   0   3  11       21.68       22.54      1.12 o 
   1   3  11       95.30       86.86      1.67 o 
   2   3  11       75.77       81.47      1.69 o 
   3   3  11      193.54      175.62      3.01 o 
   4   3  11      102.73      101.47      1.87 o 
   5   3  11       29.49       26.50      1.65 o 
   6   3  11        2.09        2.58      0.77 o 
   7   3  11       24.70       25.64      1.68 o 
  -6   4  11        5.50        7.87      1.90 o 
  -5   4  11       47.90       40.92      3.21 o 
  -4   4  11       63.79       50.28      3.25 o 
  -3   4  11       23.08       29.86      2.30 o 
  -2   4  11      252.44      228.15      4.05 o 
  -1   4  11      624.77      628.19      6.68 o 
   0   4  11      643.15      642.79      6.22 o 
   1   4  11        0.21        0.54      0.36 o 
   2   4  11       18.89       20.30      0.99 o 
   3   4  11        8.12       11.91      0.92 o 
   4   4  11       52.10       41.86      1.18 o 
   5   4  11       66.56       62.94      2.19 o 
   6   4  11       53.83       48.14      2.23 o 
   7   4  11       27.29       28.98      1.80 o 
  -6   5  11        2.99        4.62      1.72 o 
  -5   5  11       52.90       61.36      3.94 o 
  -4   5  11        6.58        5.58      1.59 o 
  -3   5  11       11.97       14.13      1.20 o 
  -2   5  11        7.70        2.94      0.68 o 
  -1   5  11       47.61       40.27      1.43 o 
   0   5  11       68.87       65.44      1.70 o 
   1   5  11        7.90        5.92      0.58 o 
   2   5  11      357.05      345.80      4.20 o 
   3   5  11      571.38      599.80      7.14 o 
   4   5  11      152.28      138.15      3.08 o 
   5   5  11       41.73       42.41      2.01 o 
   6   5  11       42.93       43.11      2.24 o 
   7   5  11       60.99       58.94      2.90 o 
  -5   6  11       32.43       26.64      3.08 o 
  -4   6  11        4.49        4.33      1.58 o 
  -3   6  11       69.36       65.49      2.10 o 
  -2   6  11       12.95       11.57      1.01 o 
  -1   6  11      751.91      738.75      8.82 o 
   0   6  11      109.53      108.14      2.14 o 
   1   6  11       47.46       45.05      1.18 o 
   2   6  11       21.40       28.11      1.15 o 
   3   6  11       14.54        8.75      0.86 o 
   4   6  11       37.96       43.55      1.22 o 
   5   6  11       81.94       84.14      2.29 o 
   6   6  11      295.89      303.47      5.59 o 
   7   6  11      156.46      155.50      3.96 o 
  -5   7  11        1.02        1.40      1.48 o 
  -4   7  11      160.66      214.27      7.89 o 
  -3   7  11       90.85       88.63      4.41 o 
  -2   7  11       41.39       45.65      1.72 o 
  -1   7  11       24.29       22.14      1.34 o 
   0   7  11        1.10        0.38      0.48 o 
   1   7  11      283.48      283.04      5.59 o 
   2   7  11       45.79       52.08      1.60 o 
   3   7  11      123.36      107.18      2.43 o 
   4   7  11      221.54      210.04      3.71 o 
   5   7  11        6.14        5.37      0.86 o 
   6   7  11        7.53        7.79      1.17 o 
   7   7  11      101.05       96.71      3.13 o 
  -4   8  11        3.04        1.77      2.22 o 
  -3   8  11       29.51       31.51      1.76 o 
  -2   8  11     1426.04     1433.93     18.46 o 
  -1   8  11      209.76      206.71      3.80 o 
   0   8  11       74.22       72.87      2.12 o 
   1   8  11      964.07      978.24     12.20 o 
   2   8  11        1.37        0.52      0.51 o 
   3   8  11       38.88       32.99      1.45 o 
   4   8  11      286.83      280.28      5.96 o 
   5   8  11      223.06      226.34      4.10 o 
   6   8  11        1.41        1.07      0.84 o 
  -4   9  11      119.55      124.92      4.70 o 
  -3   9  11        9.91       10.39      1.85 o 
  -2   9  11        4.16        3.59      1.06 o 
  -1   9  11      539.70      525.12      7.29 o 
   0   9  11       35.39       32.26      1.68 o 
   1   9  11       26.38       36.26      1.47 o 
   2   9  11       26.45       21.81      1.17 o 
   3   9  11      195.02      185.37      3.14 o 
   4   9  11       45.15       49.88      1.78 o 
   5   9  11       78.97       84.14      2.23 o 
   6   9  11        0.05       -0.10      0.68 o 
  -3  10  11       27.08       26.51      3.27 o 
  -2  10  11       69.05       73.95      2.84 o 
  -1  10  11        9.24       10.68      1.43 o 
   0  10  11      259.69      262.72      4.62 o 
   1  10  11        4.27        3.29      0.85 o 
   2  10  11      220.63      214.76      3.74 o 
   3  10  11       46.32       43.54      1.66 o 
   4  10  11      282.47      280.18      4.28 o 
   5  10  11       79.63       77.92      2.19 o 
   6  10  11       50.08       52.84      2.83 o 
  -2  11  11       75.45       76.54      2.82 o 
  -1  11  11       34.98       35.69      2.00 o 
   0  11  11       18.58       14.94      1.36 o 
   1  11  11       67.97       70.70      2.28 o 
   2  11  11       14.71       16.47      1.63 o 
   3  11  11       35.12       41.37      1.76 o 
   4  11  11       44.35       38.69      1.75 o 
   5  11  11        7.71        9.06      1.04 o 
  -2  12  11        6.10        6.91      1.79 o 
  -1  12  11       21.82       22.26      1.65 o 
   0  12  11      101.27      100.35      3.41 o 
   1  12  11      185.40      181.18      3.82 o 
   2  12  11        3.35        3.99      1.47 o 
   3  12  11       58.40       59.16      1.93 o 
   4  12  11       26.32       28.09      1.58 o 
   5  12  11       34.64       33.83      2.05 o 
   0  13  11       20.97       20.43      1.64 o 
   1  13  11       13.07       15.58      1.40 o 
   2  13  11       84.66      101.33      4.56 o 
   3  13  11       31.05       31.18      2.40 o 
   4  13  11        1.41        0.21      0.78 o 
  -3 -12  12      171.52      177.33      5.63 o 
  -2 -12  12       73.82       72.72      2.71 o 
  -1 -12  12       19.87       21.70      2.70 o 
   0 -12  12        7.87        6.46      1.19 o 
  -4 -11  12       34.94       37.26      2.46 o 
  -3 -11  12        0.25       -0.08      1.27 o 
  -2 -11  12        6.52        8.50      1.36 o 
  -1 -11  12       16.48       15.98      2.17 o 
   0 -11  12      132.47      142.32      3.59 o 
   1 -11  12        6.56        8.88      1.15 o 
  -5 -10  12       11.85       16.01      1.68 o 
  -4 -10  12       10.48        7.60      1.48 o 
  -3 -10  12        0.45       -0.97      0.80 o 
  -2 -10  12       17.06       14.58      1.60 o 
  -1 -10  12       41.28       44.95      2.56 o 
   0 -10  12       20.25       17.11      1.47 o 
   1 -10  12        5.95        5.35      0.97 o 
   2 -10  12        0.55        0.94      0.86 o 
  -5  -9  12       96.77       96.35      3.92 o 
  -4  -9  12       13.63        7.57      1.23 o 
  -3  -9  12       15.37       15.68      1.53 o 
  -2  -9  12       39.54       40.67      2.38 o 
  -1  -9  12       45.06       40.47      2.36 o 
   0  -9  12       30.90       26.21      2.09 o 
   1  -9  12       25.15       26.42      1.57 o 
   2  -9  12        7.89        6.06      1.16 o 
   3  -9  12      184.96      184.33      3.94 o 
  -6  -8  12       17.67       21.48      2.14 o 
  -5  -8  12       84.38       87.29      3.62 o 
  -4  -8  12       58.00       60.35      2.44 o 
  -3  -8  12        6.42        2.33      0.88 o 
  -2  -8  12       83.82       88.29      2.88 o 
  -1  -8  12       11.47       11.41      0.90 o 
   0  -8  12        0.74        0.94      0.75 o 
   1  -8  12       41.73       36.79      1.97 o 
   2  -8  12        1.82        0.99      0.72 o 
   3  -8  12        1.18        1.06      0.78 o 
   4  -8  12        7.19        6.30      1.28 o 
  -6  -7  12       77.47       67.12      3.85 o 
  -5  -7  12       58.82       70.70      3.09 o 
  -4  -7  12        0.37        0.66      0.77 o 
  -3  -7  12       84.04       91.50      2.83 o 
  -2  -7  12       34.05       28.26      1.87 o 
  -1  -7  12       52.78       49.74      3.57 o 
   0  -7  12       15.41       12.36      1.06 o 
   1  -7  12       96.64       94.49      2.47 o 
   2  -7  12       63.31       58.49      2.02 o 
   3  -7  12        0.53        0.35      0.71 o 
   4  -7  12       33.54       33.42      2.13 o 
  -6  -6  12       46.90       47.17      3.21 o 
  -5  -6  12       43.49       46.15      2.47 o 
  -4  -6  12        2.63        1.01      0.94 o 
  -3  -6  12       69.71       67.68      4.01 o 
  -2  -6  12       88.97       83.46      2.63 o 
  -1  -6  12      114.47      118.92      2.38 o 
   0  -6  12        3.70        1.47      0.83 o 
   1  -6  12        0.02       -0.04      0.55 o 
   2  -6  12       70.59       65.49      2.07 o 
   3  -6  12       39.43       33.66      3.04 o 
   4  -6  12       25.04       29.01      2.64 o 
   5  -6  12       15.49        8.74      1.99 o 
  -6  -5  12       27.39       20.12      2.41 o 
  -5  -5  12        1.61       -0.07      1.12 o 
  -4  -5  12      243.45      270.53      6.24 o 
  -3  -5  12        1.98        2.69      1.05 o 
  -2  -5  12      313.70      314.86      5.54 o 
  -1  -5  12      114.46      107.98      1.95 o 
   0  -5  12      103.36      107.70      2.48 o 
   1  -5  12       96.00       96.14      3.05 o 
   2  -5  12        6.16        8.50      0.94 o 
   3  -5  12       60.42       53.83      2.15 o 
   4  -5  12        2.18        4.15      0.87 o 
   5  -5  12       17.57       21.16      1.42 o 
  -6  -4  12       65.04       68.26      3.79 o 
  -5  -4  12       86.36       83.72      4.12 o 
  -4  -4  12      173.37      165.33      6.11 o 
  -3  -4  12        9.44       10.27      1.05 o 
  -2  -4  12      349.69      369.21      6.05 o 
  -1  -4  12      225.36      217.09      3.52 o 
   0  -4  12      118.89      114.88      2.52 o 
   1  -4  12      450.62      393.34     11.60 o 
   2  -4  12       41.14       43.71      1.66 o 
   3  -4  12      265.06      249.78      4.52 o 
   4  -4  12      319.93      323.15      4.72 o 
   5  -4  12       25.53       26.53      1.49 o 
  -6  -3  12       31.47       55.47      3.37 o 
  -5  -3  12      390.59      384.99     10.44 o 
  -4  -3  12        0.07        2.40      1.64 o 
  -3  -3  12      198.61      192.43      8.50 o 
  -2  -3  12      902.13      842.15     11.29 o 
  -1  -3  12        9.61        9.85      0.83 o 
   0  -3  12      542.66      534.67      6.84 o 
   1  -3  12      200.69      204.90      4.18 o 
   2  -3  12      215.87      173.44      3.28 o 
   3  -3  12        0.88        0.46      0.44 o 
   4  -3  12        0.09        0.74      0.56 o 
   5  -3  12       94.35      101.68      3.29 o 
   6  -3  12       16.34       22.19      1.78 o 
  -6  -2  12       83.75       94.89      4.44 o 
  -5  -2  12      189.93      195.43      6.58 o 
  -4  -2  12       12.47        9.28      1.70 o 
  -3  -2  12       87.40       61.68      3.26 o 
  -2  -2  12      264.30      279.51      3.86 o 
  -1  -2  12      167.80      152.86      2.74 o 
   0  -2  12      931.63      871.03     10.03 o 
   1  -2  12        5.60       11.28      1.12 o 
   2  -2  12      760.93      774.34      8.50 o 
   3  -2  12      231.96      264.34      3.60 o 
   4  -2  12        9.86        9.46      0.82 o 
   5  -2  12        0.14       -0.34      0.46 o 
   6  -2  12        1.16        3.00      0.86 o 
  -6  -1  12       78.11       71.41      3.85 o 
  -5  -1  12       19.02       16.87      2.14 o 
  -4  -1  12       61.22       71.45      3.66 o 
  -3  -1  12      307.70      285.62      9.13 o 
  -2  -1  12       99.09       78.04      1.96 o 
  -1  -1  12      563.89      560.59      6.09 o 
   0  -1  12      835.07      868.06      9.95 o 
   1  -1  12      263.94      261.89      4.81 o 
   2  -1  12       23.34       22.21      1.06 o 
   3  -1  12        1.28       -0.03      0.44 o 
   4  -1  12      225.43      213.82      3.29 o 
   5  -1  12        5.93        4.63      0.79 o 
   6  -1  12       64.32       62.92      2.29 o 
  -6   0  12        0.14       -0.26      1.11 o 
  -5   0  12       45.32       49.58      3.17 o 
  -4   0  12        1.98        2.66      1.23 o 
  -3   0  12     1122.74     1017.44     22.55 o 
  -2   0  12      200.19      181.36      3.31 o 
  -1   0  12      229.60      244.01      3.25 o 
   0   0  12     1212.96     1190.94     12.98 o 
   1   0  12     2352.81     2247.34     26.88 o 
   2   0  12     1082.41     1103.58     10.35 o 
   3   0  12       59.39       50.15      1.41 o 
   4   0  12        6.08        5.27      0.63 o 
   5   0  12       28.25       30.68      1.68 o 
   6   0  12       13.03        9.51      1.17 o 
  -6   1  12        1.12        0.72      1.12 o 
  -5   1  12       34.56       28.57      2.77 o 
  -4   1  12       88.71       96.12      4.36 o 
  -3   1  12       72.41       38.00      2.78 o 
  -2   1  12      453.02      389.77      5.75 o 
  -1   1  12      592.55      591.19      6.30 o 
   0   1  12      186.03      179.30      3.07 o 
   1   1  12      873.57      852.05      9.96 o 
   2   1  12      202.49      207.27      3.25 o 
   3   1  12        5.41        9.26      0.98 o 
   4   1  12       89.05       76.05      1.75 o 
   5   1  12      209.96      199.25      3.86 o 
   6   1  12       51.26       52.04      2.06 o 
   7   1  12       78.13       89.63      2.93 o 
  -6   2  12       35.46       38.60      3.10 o 
  -5   2  12       13.13        9.65      1.85 o 
  -4   2  12      423.00      395.77     10.89 o 
  -3   2  12      110.86      101.96      4.49 o 
  -2   2  12      103.84      122.19      3.19 o 
  -1   2  12       44.96       37.75      1.36 o 
   0   2  12      796.78      777.53      8.07 o 
   1   2  12      814.31      836.56      9.82 o 
   2   2  12       23.84       27.64      1.27 o 
   3   2  12       61.60       56.16      1.89 o 
   4   2  12        3.02        1.45      0.97 o 
   5   2  12       25.30       23.00      1.47 o 
   6   2  12      128.25      137.56      3.22 o 
   7   2  12       39.46       34.99      2.08 o 
  -6   3  12        5.68        4.99      1.63 o 
  -5   3  12       44.37       63.60      3.84 o 
  -4   3  12        6.29        2.44      1.25 o 
  -3   3  12        3.14        1.64      0.52 o 
  -2   3  12       12.30       14.92      1.32 o 
  -1   3  12       10.08       12.38      1.03 o 
   0   3  12       35.22       33.92      1.04 o 
   1   3  12      834.33      836.99      9.84 o 
   2   3  12       49.27       48.59      1.36 o 
   3   3  12       27.09       26.58      1.34 o 
   4   3  12      336.15      347.44      4.26 o 
   5   3  12        8.81        5.60      0.96 o 
   6   3  12        9.90        8.35      1.05 o 
   7   3  12        2.54        2.11      0.93 o 
  -6   4  12        2.40        0.88      1.36 o 
  -5   4  12      290.04      265.01      8.75 o 
  -4   4  12       93.08       80.12      4.28 o 
  -3   4  12       82.26       93.16      2.55 o 
  -2   4  12       12.05       10.09      1.17 o 
  -1   4  12       18.36       14.25      0.86 o 
   0   4  12      369.18      369.59      5.09 o 
   1   4  12      623.75      611.30      6.94 o 
   2   4  12       13.08       13.64      0.87 o 
   3   4  12       23.43       28.60      1.40 o 
   4   4  12        0.14        0.21      0.45 o 
   5   4  12       56.57       55.82      2.20 o 
   6   4  12       10.71        9.76      1.25 o 
   7   4  12      214.71      221.14      4.41 o 
  -5   5  12       27.32       21.16      2.84 o 
  -4   5  12       25.92       23.61      2.77 o 
  -3   5  12       12.09        9.40      1.05 o 
  -2   5  12       27.31       26.33      2.76 o 
  -1   5  12        2.51        2.64      0.65 o 
   0   5  12      260.45      254.62      3.63 o 
   1   5  12      154.32      166.49      2.54 o 
   2   5  12      186.07      197.98      3.02 o 
   3   5  12        4.40        7.14      0.82 o 
   4   5  12      121.92      109.26      2.04 o 
   5   5  12      124.70      118.77      3.15 o 
   6   5  12      166.13      164.68      3.95 o 
   7   5  12        3.74        5.83      1.10 o 
  -5   6  12        0.04        2.58      1.61 o 
  -4   6  12       26.06       28.67      3.12 o 
  -3   6  12        0.50       -0.56      0.63 o 
  -2   6  12        0.69       -0.29      0.57 o 
  -1   6  12       34.04       29.39      1.60 o 
   0   6  12       98.38       97.53      2.09 o 
   1   6  12      109.83      106.68      2.01 o 
   2   6  12       81.25       83.93      2.73 o 
   3   6  12        9.94        9.77      0.94 o 
   4   6  12       87.06       84.28      1.75 o 
   5   6  12        7.07        7.16      0.93 o 
   6   6  12      177.17      177.88      4.16 o 
   7   6  12        3.73        3.79      1.06 o 
  -4   7  12       98.55       91.84      5.05 o 
  -3   7  12        7.35        8.71      1.19 o 
  -2   7  12       21.50       17.75      1.24 o 
  -1   7  12       65.82       73.85      4.75 o 
   0   7  12       26.59       29.27      1.99 o 
   1   7  12        1.38        0.93      0.59 o 
   2   7  12        0.27        0.54      0.54 o 
   3   7  12      508.82      486.39      6.36 o 
   4   7  12      185.07      183.85      2.75 o 
   5   7  12        0.24        1.24      0.69 o 
   6   7  12        2.39        3.11      0.97 o 
  -4   8  12        6.86        9.64      2.23 o 
  -3   8  12        1.06        2.00      0.91 o 
  -2   8  12      223.34      214.02      4.46 o 
  -1   8  12        8.86        7.98      1.02 o 
   0   8  12      157.41      147.05      5.80 o 
   1   8  12       95.80       85.96      2.09 o 
   2   8  12       72.12       68.02      1.94 o 
   3   8  12      129.18      132.60      2.86 o 
   4   8  12        1.61        1.22      0.68 o 
   5   8  12      171.84      171.03      3.56 o 
   6   8  12       13.50       16.61      1.55 o 
  -3   9  12        4.48        3.24      4.35 o 
  -2   9  12       98.87      100.17      3.06 o 
  -1   9  12        4.46        3.86      1.01 o 
   0   9  12       45.24       42.35      1.85 o 
   1   9  12        0.32       -0.43      0.58 o 
   2   9  12      438.97      427.84      9.84 o 
   3   9  12        7.00        6.18      0.86 o 
   4   9  12       87.04       86.97      2.46 o 
   5   9  12       11.91       12.55      1.22 o 
   6   9  12      106.84      103.87      4.30 o 
  -3  10  12       53.74       56.13      8.00 o 
  -2  10  12      135.32      129.06      3.59 o 
  -1  10  12      255.41      255.63      4.66 o 
   0  10  12       13.63       12.19      1.24 o 
   1  10  12      142.58      139.56      3.19 o 
   2  10  12       20.40       21.89      1.84 o 
   3  10  12       40.97       42.92      1.77 o 
   4  10  12        6.18        8.44      1.08 o 
   5  10  12        8.14       15.70      1.39 o 
  -2  11  12       16.22       14.60      1.63 o 
  -1  11  12      815.47      827.15     13.90 o 
   0  11  12        6.02        6.01      1.08 o 
   1  11  12       19.97       23.28      1.56 o 
   2  11  12      196.28      182.45      5.97 o 
   3  11  12      276.68      288.24      4.37 o 
   4  11  12       17.55       19.40      1.35 o 
   5  11  12      157.93      149.20      3.22 o 
  -1  12  12        9.23        9.82      1.31 o 
   0  12  12       40.20       37.55      2.05 o 
   1  12  12       86.94       82.48      2.59 o 
   2  12  12        1.10        1.15      1.26 o 
   3  12  12       33.54       29.18      2.32 o 
   4  12  12       62.16       77.75      2.28 o 
   1  13  12        1.56        1.10      1.50 o 
   2  13  12      269.69      302.76      8.50 o 
   3  13  12       74.14       83.02      6.11 o 
  -3 -11  13      132.86      147.99      4.55 o 
  -2 -11  13        0.15        0.22      0.96 o 
  -1 -11  13       21.40       20.61      4.15 o 
   0 -11  13        1.93        0.28      0.95 o 
  -4 -10  13      147.88      144.89      4.17 o 
  -3 -10  13       35.67       30.48      3.21 o 
  -2 -10  13       39.68       35.45      2.35 o 
  -1 -10  13        4.39        1.27      1.03 o 
   0 -10  13        0.07        0.00      0.85 o 
   1 -10  13        0.28        0.00      0.77 o 
   2 -10  13      178.93      203.84      4.25 o 
  -5  -9  13       46.68       46.00      5.32 o 
  -4  -9  13       49.81       56.94      2.61 o 
  -3  -9  13       27.59       34.33      3.28 o 
  -2  -9  13      130.55      152.92      4.82 o 
  -1  -9  13       45.89       48.46      2.66 o 
   0  -9  13      281.38      291.69      6.19 o 
   1  -9  13        9.35        6.49      1.01 o 
   2  -9  13       90.69       92.50      2.72 o 
   3  -9  13      320.16      363.19      6.84 o 
  -5  -8  13        4.11        1.58      1.16 o 
  -4  -8  13        0.01        1.09      0.90 o 
  -3  -8  13       17.43       18.97      2.70 o 
  -2  -8  13       66.05       62.29      2.51 o 
  -1  -8  13      128.74      122.64      3.57 o 
   0  -8  13       33.83       31.14      1.81 o 
   1  -8  13       64.83       71.85      2.27 o 
   2  -8  13       20.18       21.73      1.56 o 
   3  -8  13       67.02       69.56      3.27 o 
  -6  -7  13        0.36       -0.10      1.31 o 
  -5  -7  13        3.09        5.06      1.31 o 
  -4  -7  13       57.34       47.85      3.73 o 
  -3  -7  13       39.46       47.36      2.15 o 
  -2  -7  13        5.66        5.40      1.02 o 
  -1  -7  13        2.11        1.73      0.53 o 
   0  -7  13       97.48       95.88      2.74 o 
   1  -7  13       88.73       81.59      2.36 o 
   2  -7  13        5.18        4.47      0.89 o 
   3  -7  13       13.05       22.89      1.60 o 
   4  -7  13        8.30        9.24      1.49 o 
  -6  -6  13        3.10        4.52      1.64 o 
  -5  -6  13       15.77       20.75      2.04 o 
  -4  -6  13        8.63        8.92      1.40 o 
  -3  -6  13       13.83       13.62      1.32 o 
  -2  -6  13      118.05      120.64      3.30 o 
  -1  -6  13      110.09      115.18      2.37 o 
   0  -6  13      136.41      133.28      2.93 o 
   1  -6  13       18.02       12.78      1.13 o 
   2  -6  13       68.74       62.34      2.92 o 
   3  -6  13       55.00       51.88      2.03 o 
   4  -6  13       25.23       23.84      1.89 o 
  -6  -5  13        0.74        1.11      1.34 o 
  -5  -5  13       23.92       14.35      2.17 o 
  -4  -5  13      107.25      107.61      3.74 o 
  -3  -5  13        0.22       -0.59      0.63 o 
  -2  -5  13       89.01       71.19      2.39 o 
  -1  -5  13        6.82        6.49      0.63 o 
   0  -5  13       95.21       90.67      2.34 o 
   1  -5  13       29.52       19.60      1.29 o 
   2  -5  13       15.38       15.99      1.25 o 
   3  -5  13       84.07       77.29      2.34 o 
   4  -5  13      106.28      112.34      3.92 o 
   5  -5  13       19.87       15.91      1.48 o 
  -6  -4  13        0.87       -1.97      1.10 o 
  -5  -4  13        1.08        1.12      1.31 o 
  -4  -4  13      206.75      199.89      5.20 o 
  -3  -4  13       40.42       45.17      2.36 o 
  -2  -4  13        5.41        6.69      0.96 o 
  -1  -4  13      270.10      261.50      4.10 o 
   0  -4  13       39.21       40.81      1.57 o 
   1  -4  13      100.69       87.51      4.59 o 
   2  -4  13       10.08       11.26      1.07 o 
   3  -4  13      171.81      171.59      3.54 o 
   4  -4  13       67.73       64.64      2.45 o 
   5  -4  13      134.35      148.81      3.29 o 
  -6  -3  13       52.45       44.77      3.30 o 
  -5  -3  13       19.82       19.69      2.49 o 
  -4  -3  13       17.27       20.95      2.48 o 
  -3  -3  13        1.80        3.15      0.99 o 
  -2  -3  13      104.77       97.04      2.63 o 
  -1  -3  13       53.52       46.31      1.55 o 
   0  -3  13       15.19       16.80      1.68 o 
   1  -3  13       57.46       67.81      3.82 o 
   2  -3  13        5.86        8.98      1.54 o 
   3  -3  13      332.09      324.08      5.16 o 
   4  -3  13        1.04        0.09      0.65 o 
   5  -3  13        1.59        1.66      0.68 o 
  -6  -2  13        2.50        3.57      1.53 o 
  -5  -2  13      129.41      127.09      5.34 o 
  -4  -2  13        0.00        0.93      1.20 o 
  -3  -2  13      188.58      171.28      4.50 o 
  -2  -2  13      366.25      358.30      5.47 o 
  -1  -2  13      361.61      339.33      4.99 o 
   0  -2  13       87.03       92.41      2.24 o 
   1  -2  13       47.43       41.47      2.44 o 
   2  -2  13      448.19      405.14     10.41 o 
   3  -2  13       43.48       43.35      2.19 o 
   4  -2  13       43.72       43.96      1.52 o 
   5  -2  13      126.37      129.30      2.44 o 
   6  -2  13      241.41      258.43      5.25 o 
  -6  -1  13        0.08        0.82      1.31 o 
  -5  -1  13       68.64       89.69      4.41 o 
  -4  -1  13      226.64      187.27      6.61 o 
  -3  -1  13       18.53       23.12      1.80 o 
  -2  -1  13      285.23      249.05      4.21 o 
  -1  -1  13        0.75       -1.06      0.79 o 
   0  -1  13      253.29      260.20      4.08 o 
   1  -1  13       49.50       44.88      1.87 o 
   2  -1  13      777.53      764.94     11.99 o 
   3  -1  13       10.67       14.52      0.95 o 
   4  -1  13       50.54       51.58      1.58 o 
   5  -1  13        1.15        0.79      0.50 o 
   6  -1  13        6.46        8.32      1.13 o 
  -6   0  13      101.18      100.84      4.87 o 
  -5   0  13       69.87       75.28      4.11 o 
  -4   0  13      188.74      157.03      6.01 o 
  -3   0  13      117.69      131.10      5.34 o 
  -2   0  13      123.66       96.67      2.33 o 
  -1   0  13      318.29      342.30      4.24 o 
   0   0  13     1392.10     1382.35     14.97 o 
   1   0  13        2.13        0.11      0.84 o 
   2   0  13       52.75       64.52      3.10 o 
   3   0  13        9.91        5.88      0.67 o 
   4   0  13      158.09      141.98      2.56 o 
   5   0  13      114.64      125.73      2.25 o 
   6   0  13        0.31       -0.28      0.76 o 
  -6   1  13        6.43        4.48      1.66 o 
  -5   1  13      186.99      185.62      6.77 o 
  -4   1  13      100.73      131.41      5.45 o 
  -3   1  13      197.49      164.14      6.13 o 
  -2   1  13      301.70      268.29      5.63 o 
  -1   1  13      112.26      129.64      2.57 o 
   0   1  13       16.33       17.39      1.08 o 
   1   1  13     1544.32     1510.26     18.96 o 
   2   1  13        9.64       10.95      1.40 o 
   3   1  13       67.13       71.64      3.10 o 
   4   1  13      441.48      410.95      5.94 o 
   5   1  13        0.40       -0.03      0.64 o 
   6   1  13        0.25        1.36      0.82 o 
  -6   2  13       43.29       60.56      3.98 o 
  -5   2  13        9.85        9.70      2.09 o 
  -4   2  13       23.10       16.80      2.29 o 
  -3   2  13       31.37       22.21      2.56 o 
  -2   2  13      496.29      483.25     12.71 o 
  -1   2  13        5.40        3.01      0.75 o 
   0   2  13       20.94       23.99      1.12 o 
   1   2  13      272.15      300.12      5.33 o 
   2   2  13     1408.59     1385.54     13.87 o 
   3   2  13       13.33       14.59      1.20 o 
   4   2  13       14.63       15.31      1.03 o 
   5   2  13       10.81        7.87      1.43 o 
   6   2  13       33.75       31.67      1.83 o 
  -5   3  13        4.28        7.67      1.89 o 
  -4   3  13       17.76       14.49      2.28 o 
  -3   3  13       29.90       28.28      1.98 o 
  -2   3  13      629.12      567.69      9.76 o 
  -1   3  13       19.53       22.02      1.20 o 
   0   3  13       87.46       92.07      2.52 o 
   1   3  13      777.58      782.18      9.45 o 
   2   3  13       18.81       18.48      1.13 o 
   3   3  13       43.57       41.86      1.74 o 
   4   3  13        7.06       11.27      0.90 o 
   5   3  13      180.31      168.21      3.87 o 
   6   3  13      108.38      100.94      2.81 o 
  -5   4  13        5.64        8.38      2.05 o 
  -4   4  13        1.83       -1.64      1.01 o 
  -3   4  13      246.41      254.97      5.04 o 
  -2   4  13      124.47      117.05      3.38 o 
  -1   4  13        8.95        9.22      1.04 o 
   0   4  13       32.98       35.36      1.40 o 
   1   4  13      334.84      332.64      4.95 o 
   2   4  13      109.57      124.62      2.31 o 
   3   4  13      137.94      134.37      2.85 o 
   4   4  13       62.76       60.39      1.57 o 
   5   4  13        0.19        0.77      0.75 o 
   6   4  13        0.02        0.79      0.77 o 
  -5   5  13       21.42       24.08      3.05 o 
  -4   5  13       45.59       51.32      3.74 o 
  -3   5  13       72.95       64.88      2.30 o 
  -2   5  13       42.23       39.41      5.80 o 
  -1   5  13       61.93       63.63      2.57 o 
   0   5  13      178.62      182.15      3.27 o 
   1   5  13      136.04      140.51      2.63 o 
   2   5  13       11.01       12.09      0.88 o 
   3   5  13        0.03        1.16      0.61 o 
   4   5  13      251.65      241.58      3.44 o 
   5   5  13       83.37       78.83      2.63 o 
   6   5  13       25.74       27.05      3.10 o 
  -4   6  13       80.04       87.93      4.96 o 
  -3   6  13       84.14       94.00      2.94 o 
  -2   6  13        2.76        1.04      0.73 o 
  -1   6  13       13.63       13.53      1.70 o 
   0   6  13       76.98       79.34      3.41 o 
   1   6  13        0.02       -0.08      0.48 o 
   2   6  13      972.44      949.82      9.43 o 
   3   6  13        7.16        7.03      0.90 o 
   4   6  13        4.81        3.83      0.60 o 
   5   6  13        2.74        3.09      0.92 o 
   6   6  13       27.32       30.25      2.02 o 
  -4   7  13       20.55       22.99      3.09 o 
  -3   7  13        3.94        5.65      1.08 o 
  -2   7  13       62.34       53.58      3.51 o 
  -1   7  13      319.02      308.80      5.55 o 
   0   7  13       96.93       91.89      3.53 o 
   1   7  13       19.47       19.79      1.19 o 
   2   7  13       95.83      102.26      2.69 o 
   3   7  13      195.42      184.52      3.46 o 
   4   7  13       23.55       23.99      1.10 o 
   5   7  13       13.72       16.39      1.32 o 
   6   7  13       39.50       42.23      2.36 o 
  -4   8  13       73.81       83.02      5.14 o 
  -3   8  13       53.93       57.86      3.17 o 
  -2   8  13       48.97       57.43      2.73 o 
  -1   8  13       37.25       39.10      2.05 o 
   0   8  13       52.05       48.77      1.90 o 
   1   8  13      178.64      171.52      3.10 o 
   2   8  13      136.12      134.67      4.97 o 
   3   8  13       15.38       13.46      1.15 o 
   4   8  13      141.32      141.42      3.16 o 
   5   8  13       35.84       36.82      1.92 o 
   6   8  13       10.06       13.32      1.50 o 
  -3   9  13       45.11       42.70      2.93 o 
  -2   9  13       93.40       89.74      2.97 o 
  -1   9  13        9.44       10.20      1.46 o 
   0   9  13       17.69       15.72      1.33 o 
   1   9  13       14.76       17.36      2.16 o 
   2   9  13      252.56      254.27      9.07 o 
   3   9  13       10.32       10.84      1.53 o 
   4   9  13      281.86      299.73      4.97 o 
   5   9  13       44.70       48.96      2.16 o 
  -2  10  13       28.48       26.22      1.95 o 
  -1  10  13        1.50        0.92      0.89 o 
   0  10  13       34.97       32.55      1.84 o 
   1  10  13       16.43       14.13      1.32 o 
   2  10  13      114.66      114.12      3.61 o 
   3  10  13        0.61        1.08      0.73 o 
   4  10  13      123.01      126.46      3.12 o 
   5  10  13       36.99       37.90      2.05 o 
  -1  11  13      115.12      104.03      4.92 o 
   0  11  13      102.29      104.06      2.96 o 
   1  11  13      213.87      220.44      7.75 o 
   2  11  13      132.96      140.23      9.74 o 
   3  11  13      534.73      565.53     10.05 o 
   4  11  13        0.41       -0.39      0.70 o 
   0  12  13      206.20      198.14      4.23 o 
   1  12  13        2.96        2.79      0.96 o 
   2  12  13        4.05        1.99      1.25 o 
   3  12  13      102.94      106.98      3.84 o 
  -3 -10  14       23.50       29.64      2.25 o 
  -2 -10  14       60.88       64.93      2.87 o 
  -1 -10  14      277.15      300.70      8.07 o 
   0 -10  14      130.34      148.94      4.20 o 
   1 -10  14       33.24       36.59      1.96 o 
  -4  -9  14       91.30      104.35      5.33 o 
  -3  -9  14       28.57       32.14      2.21 o 
  -2  -9  14       13.19       10.69      1.43 o 
  -1  -9  14        0.37        0.00      1.11 o 
   0  -9  14       17.55       16.31      1.44 o 
   1  -9  14       34.81       36.62      1.97 o 
   2  -9  14       14.92       12.66      1.58 o 
  -5  -8  14      154.30      165.41      6.47 o 
  -4  -8  14        3.09        3.70      1.29 o 
  -3  -8  14        8.97        8.95      1.32 o 
  -2  -8  14      262.56      250.41      5.44 o 
  -1  -8  14       25.60       25.84      1.99 o 
   0  -8  14        2.57        1.76      0.85 o 
   1  -8  14        7.15        9.68      1.14 o 
   2  -8  14        6.70        4.69      0.99 o 
   3  -8  14       33.27       37.53      3.52 o 
  -5  -7  14       18.59       14.37      1.89 o 
  -4  -7  14       13.49       10.37      1.63 o 
  -3  -7  14       71.53       87.08      3.62 o 
  -2  -7  14       51.61       47.14      2.29 o 
  -1  -7  14        4.19        6.23      1.44 o 
   0  -7  14       32.17       43.65      2.05 o 
   1  -7  14      174.22      166.36      3.56 o 
   2  -7  14        0.37        0.11      0.76 o 
   3  -7  14       43.72       50.40      3.54 o 
  -5  -6  14       87.47       97.70      5.01 o 
  -4  -6  14       10.83       12.88      3.19 o 
  -3  -6  14      183.88      161.47      4.92 o 
  -2  -6  14        5.55        6.62      1.09 o 
  -1  -6  14        5.77        8.65      0.78 o 
   0  -6  14      123.43      122.74      3.30 o 
   1  -6  14       21.57       25.22      1.55 o 
   2  -6  14       79.25       83.16      3.56 o 
   3  -6  14       10.28       11.08      1.23 o 
   4  -6  14      702.57      745.88     11.54 o 
  -5  -5  14       57.40       50.94      3.70 o 
  -4  -5  14        5.11        4.48      1.24 o 
  -3  -5  14      153.47      144.32      4.49 o 
  -2  -5  14        1.30        3.82      0.89 o 
  -1  -5  14        1.82        0.73      0.45 o 
   0  -5  14      708.85      678.99     10.04 o 
   1  -5  14       21.77       16.03      1.25 o 
   2  -5  14      173.23      154.78      4.92 o 
   3  -5  14       32.65       32.46      1.82 o 
   4  -5  14      245.20      248.13      5.37 o 
  -6  -4  14      121.57      115.18      5.49 o 
  -5  -4  14        1.29       -1.65      1.17 o 
  -4  -4  14        6.94        4.62      1.46 o 
  -3  -4  14       14.05       11.73      1.50 o 
  -2  -4  14        0.12        0.04      0.64 o 
  -1  -4  14      144.19      147.44      2.43 o 
   0  -4  14       62.68       65.76      2.34 o 
   1  -4  14       13.98       11.57      1.29 o 
   2  -4  14        7.95        9.79      1.04 o 
   3  -4  14      278.99      268.98      4.74 o 
   4  -4  14        1.72       -0.76      0.76 o 
   5  -4  14        6.38        4.41      1.07 o 
  -6  -3  14      209.08      216.67      7.75 o 
  -5  -3  14       24.07       21.19      2.65 o 
  -4  -3  14       83.74       92.61      4.76 o 
  -3  -3  14       57.91       58.12      2.67 o 
  -2  -3  14       17.07       13.69      1.61 o 
  -1  -3  14      715.25      658.35      8.14 o 
   0  -3  14       10.89       10.07      1.03 o 
   1  -3  14      300.91      285.32      5.45 o 
   2  -3  14        1.84        2.68      0.77 o 
   3  -3  14      133.56      133.62      5.52 o 
   4  -3  14       28.06       25.22      1.80 o 
   5  -3  14       81.49       91.99      2.84 o 
  -6  -2  14      179.41      185.44      7.04 o 
  -5  -2  14        1.79        3.87      1.59 o 
  -4  -2  14        0.22       -1.10      1.18 o 
  -3  -2  14        0.83        0.10      0.82 o 
  -2  -2  14      195.40      184.44      3.50 o 
  -1  -2  14      184.50      186.56      3.32 o 
   0  -2  14        3.79        3.96      0.75 o 
   1  -2  14        0.01        0.34      0.76 o 
   2  -2  14      501.72      463.10      7.73 o 
   3  -2  14       26.86       30.72      1.68 o 
   4  -2  14       52.32       49.57      2.30 o 
   5  -2  14        3.09        2.89      0.67 o 
  -6  -1  14      182.10      169.96      6.75 o 
  -5  -1  14       59.51       72.67      4.16 o 
  -4  -1  14        2.89        2.09      1.38 o 
  -3  -1  14       21.44       32.33      3.12 o 
  -2  -1  14      108.37       85.80      2.23 o 
  -1  -1  14       25.16       29.22      1.36 o 
   0  -1  14      129.35      135.13      2.82 o 
   1  -1  14       65.01       64.16      2.31 o 
   2  -1  14       21.34       20.68      2.94 o 
   3  -1  14       11.16        8.99      1.15 o 
   4  -1  14        1.77        2.50      0.62 o 
   5  -1  14      102.51      114.61      3.34 o 
  -6   0  14        1.48        1.02      1.45 o 
  -5   0  14       52.09       63.78      3.95 o 
  -4   0  14        1.43        3.38      1.53 o 
  -3   0  14      226.20      211.55      7.39 o 
  -2   0  14       52.59       48.83      3.00 o 
  -1   0  14       83.60       76.32      2.01 o 
   0   0  14       72.55       75.82      3.29 o 
   1   0  14      488.45      498.31      7.84 o 
   2   0  14       15.47       10.85      1.63 o 
   3   0  14      493.29      443.76      7.38 o 
   4   0  14       16.72       11.87      0.96 o 
   5   0  14        0.43        0.90      0.78 o 
   6   0  14      106.77      120.25      3.16 o 
  -5   1  14        0.02        1.57      1.42 o 
  -4   1  14       82.04      102.55      5.02 o 
  -3   1  14        6.52        7.33      1.81 o 
  -2   1  14      255.06      221.22      4.04 o 
  -1   1  14       92.91       85.58      2.11 o 
   0   1  14        3.32        3.62      0.78 o 
   1   1  14      186.28      184.39      3.99 o 
   2   1  14       10.81       11.86      1.30 o 
   3   1  14        0.02       -0.11      0.57 o 
   4   1  14      130.00      133.27      2.53 o 
   5   1  14        3.08        0.51      0.73 o 
   6   1  14        1.70        0.81      0.83 o 
  -5   2  14       28.19       33.96      3.40 o 
  -4   2  14      269.64      267.66      8.83 o 
  -3   2  14        2.08        1.09      1.25 o 
  -2   2  14       19.62       27.59      1.73 o 
  -1   2  14       72.47       78.24      2.05 o 
   0   2  14      142.26      143.12      4.11 o 
   1   2  14      132.61      124.37      3.19 o 
   2   2  14      198.60      212.28      4.54 o 
   3   2  14      248.53      226.00      4.28 o 
   4   2  14       18.18       17.18      1.13 o 
   5   2  14       71.88       67.28      2.42 o 
   6   2  14      113.22      115.68      3.07 o 
  -5   3  14      240.24      274.57      9.22 o 
  -4   3  14       74.74       76.72      4.42 o 
  -3   3  14       94.82       87.83      3.15 o 
  -2   3  14       36.54       31.16      3.51 o 
  -1   3  14      148.68      151.10      3.82 o 
   0   3  14        1.05        1.43      0.71 o 
   1   3  14      569.53      577.59      8.71 o 
   2   3  14      264.48      259.40      4.45 o 
   3   3  14      284.82      278.07      4.88 o 
   4   3  14       37.94       32.81      1.45 o 
   5   3  14       50.71       50.95      2.39 o 
   6   3  14        2.02        1.71      0.85 o 
  -5   4  14        2.56       -1.74      1.24 o 
  -4   4  14        7.62        5.43      1.86 o 
  -3   4  14       95.83       92.37      2.59 o 
  -2   4  14      120.31      139.39      3.88 o 
  -1   4  14      218.29      199.04      4.09 o 
   0   4  14       55.49       53.41      2.06 o 
   1   4  14       59.04       62.36      3.05 o 
   2   4  14     1325.15     1311.77     15.07 o 
   3   4  14       10.96       11.67      1.05 o 
   4   4  14        3.25        2.13      0.58 o 
   5   4  14      437.94      419.40      6.92 o 
   6   4  14      154.97      163.27      3.71 o 
  -4   5  14        3.36        7.72      2.07 o 
  -3   5  14        5.78        8.25      1.03 o 
  -2   5  14      133.40      143.53      4.03 o 
  -1   5  14      113.26      101.37      3.45 o 
   0   5  14      279.77      289.88      7.15 o 
   1   5  14      133.75      129.80      3.35 o 
   2   5  14        1.22        0.07      0.57 o 
   3   5  14      194.90      205.93      3.69 o 
   4   5  14      338.27      339.64      4.44 o 
   5   5  14        0.50       -1.15      0.70 o 
   6   5  14       38.45       41.66      2.38 o 
  -4   6  14       14.05        7.27      2.12 o 
  -3   6  14       83.92      101.02      3.08 o 
  -2   6  14       45.63       41.52      1.95 o 
  -1   6  14      124.43      120.70     10.95 o 
   0   6  14       46.00       49.09      2.59 o 
   1   6  14       62.42       55.81      2.40 o 
   2   6  14       31.15       32.56      1.56 o 
   3   6  14        1.39        2.22      0.71 o 
   4   6  14       12.50       12.85      1.20 o 
   5   6  14      206.44      209.03      4.56 o 
   6   6  14       89.76       87.54      3.01 o 
  -4   7  14       59.00       69.91      4.74 o 
  -3   7  14      103.43      102.34      3.28 o 
  -2   7  14       49.94       39.81      2.35 o 
  -1   7  14      284.16      289.94      6.61 o 
   0   7  14       10.45       13.05      1.32 o 
   1   7  14        4.98        6.10      0.94 o 
   2   7  14       75.55       77.01      2.41 o 
   3   7  14      158.84      157.67      3.29 o 
   4   7  14        0.40        0.88      0.69 o 
   5   7  14       58.56       69.74      2.34 o 
   6   7  14       49.20       53.61      2.62 o 
  -3   8  14        3.14        2.16      1.15 o 
  -2   8  14       33.54       39.38      2.42 o 
  -1   8  14        3.26        2.02      1.28 o 
   0   8  14       11.47       10.68      1.54 o 
   1   8  14       56.83       58.53      2.09 o 
   2   8  14       31.66       37.87      2.36 o 
   3   8  14      141.23      140.89      4.10 o 
   4   8  14       18.76       23.82      1.59 o 
   5   8  14       80.46       89.32      2.67 o 
  -2   9  14       86.53       89.93      3.51 o 
  -1   9  14       34.85       37.24      2.19 o 
   0   9  14      252.17      249.31      4.62 o 
   1   9  14       42.93       43.04      2.00 o 
   2   9  14       14.50       18.16      1.74 o 
   3   9  14       11.53       10.59      1.28 o 
   4   9  14      182.80      196.40      3.94 o 
   5   9  14       79.36       86.31      3.66 o 
  -2  10  14        2.31        1.64      1.35 o 
  -1  10  14        3.05        3.15      1.15 o 
   0  10  14      152.92      154.66      7.06 o 
   1  10  14       22.31       23.57      1.64 o 
   2  10  14       35.47       28.67      2.94 o 
   3  10  14        3.20        0.72      0.95 o 
   4  10  14        1.82        3.14      0.94 o 
  -1  11  14      336.52      344.29      6.63 o 
   0  11  14        0.42       -0.17      0.82 o 
   1  11  14        0.80        1.17      1.03 o 
   2  11  14       40.37       45.58      3.51 o 
   3  11  14      171.70      197.39      5.29 o 
   4  11  14       71.85       75.12      2.78 o 
   1  12  14        5.58        4.76      1.21 o 
   2  12  14        0.56        0.14      1.75 o 
  -2 -10  15       34.18       34.78      3.70 o 
  -1 -10  15        0.30       -1.11      1.10 o 
  -3  -9  15        1.27        0.34      1.00 o 
  -2  -9  15       35.99       34.15      2.32 o 
  -1  -9  15       23.12       23.57      2.63 o 
   0  -9  15       96.61       98.50      2.95 o 
   1  -9  15        2.06        2.61      0.90 o 
  -4  -8  15       21.63       14.59      2.40 o 
  -3  -8  15        2.28        2.10      0.99 o 
  -2  -8  15        1.54        1.16      1.37 o 
  -1  -8  15      111.75      122.56      4.68 o 
   0  -8  15        7.04        7.05      1.15 o 
   1  -8  15        4.66        7.60      1.07 o 
   2  -8  15       12.65       15.01      1.67 o 
  -4  -7  15       21.57       24.03      2.90 o 
  -3  -7  15       26.91       28.74      2.51 o 
  -2  -7  15       11.36       12.08      1.45 o 
  -1  -7  15       68.54       64.82      2.66 o 
   0  -7  15       14.76       17.77      1.71 o 
   1  -7  15      460.20      482.94      7.16 o 
   2  -7  15       16.48       15.44      1.41 o 
   3  -7  15      365.42      371.46      6.23 o 
  -5  -6  15      299.86      311.41     10.19 o 
  -4  -6  15        0.68        0.12      1.06 o 
  -3  -6  15       66.37       64.37      3.14 o 
  -2  -6  15      358.33      389.92      9.94 o 
  -1  -6  15      103.47      114.72      3.44 o 
   0  -6  15        2.21        2.80      1.01 o 
   1  -6  15       59.91       67.36      2.97 o 
   2  -6  15       94.95       95.04      2.75 o 
   3  -6  15       25.55       28.64      1.83 o 
  -5  -5  15       27.29       21.22      2.99 o 
  -4  -5  15      131.99      127.73      4.39 o 
  -3  -5  15      147.61      182.06      8.99 o 
  -2  -5  15        2.86        6.67      1.11 o 
  -1  -5  15        6.19        4.20      0.66 o 
   0  -5  15      137.19      118.16      3.29 o 
   1  -5  15       58.73       60.40      2.08 o 
   2  -5  15        0.77       -0.12      0.69 o 
   3  -5  15       42.81       48.11      2.14 o 
   4  -5  15      182.11      188.08      4.68 o 
  -5  -4  15      214.94      216.84      8.00 o 
  -4  -4  15       23.27       20.60      2.79 o 
  -3  -4  15      208.01      199.97      5.52 o 
  -2  -4  15        0.72       -0.17      0.93 o 
  -1  -4  15       74.94       79.59      1.74 o 
   0  -4  15       22.05       22.04      1.63 o 
   1  -4  15       22.40       23.99      3.04 o 
   2  -4  15        9.63       10.73      1.13 o 
   3  -4  15      120.24      122.10      4.22 o 
   4  -4  15       30.77       23.18      2.49 o 
  -5  -3  15      122.20      112.01      5.57 o 
  -4  -3  15       35.21       48.18      3.62 o 
  -3  -3  15       16.72       20.12      1.96 o 
  -2  -3  15       23.73       29.95      3.76 o 
  -1  -3  15       77.24       62.97      1.90 o 
   0  -3  15      134.38      129.39      3.34 o 
   1  -3  15       58.57       58.37      2.40 o 
   2  -3  15        5.09        2.50      0.77 o 
   3  -3  15      179.14      177.63      3.90 o 
   4  -3  15        7.02        7.06      1.24 o 
   5  -3  15      136.07      150.85      3.80 o 
  -5  -2  15        1.69        0.72      1.44 o 
  -4  -2  15        7.18        3.14      1.65 o 
  -3  -2  15        0.40        0.12      1.03 o 
  -2  -2  15      243.01      246.51      4.49 o 
  -1  -2  15        8.08        8.71      0.91 o 
   0  -2  15       27.17       27.96      1.73 o 
   1  -2  15       57.94       66.24      3.08 o 
   2  -2  15       11.68       18.70      1.63 o 
   3  -2  15       29.21       26.53      1.62 o 
   4  -2  15      156.29      145.60      3.84 o 
   5  -2  15        0.94       -0.16      0.77 o 
  -5  -1  15       23.54       23.56      2.93 o 
  -4  -1  15        5.07        1.98      1.50 o 
  -3  -1  15        0.49       -1.09      1.16 o 
  -2  -1  15       10.56        6.54      1.31 o 
  -1  -1  15       64.70       61.45      2.16 o 
   0  -1  15        7.76        8.20      1.06 o 
   1  -1  15        2.21        0.20      0.74 o 
   2  -1  15        0.13        1.46      0.88 o 
   3  -1  15        1.51       -0.46      0.74 o 
   4  -1  15       10.99       10.87      1.28 o 
   5  -1  15       90.10       95.25      2.75 o 
  -5   0  15       30.68       33.84      3.47 o 
  -4   0  15       53.67       44.81      3.53 o 
  -3   0  15      121.70      113.07      5.40 o 
  -2   0  15       28.97       36.74      1.58 o 
  -1   0  15       98.23       99.13      2.72 o 
   0   0  15       90.78       86.94      2.60 o 
   1   0  15        6.47        5.47      1.10 o 
   2   0  15       32.31       32.01      2.02 o 
   3   0  15      208.70      213.52      4.65 o 
   4   0  15        3.12        3.49      0.95 o 
   5   0  15        6.04        5.28      0.93 o 
  -5   1  15       83.26       69.40      4.43 o 
  -4   1  15        9.52       16.12      2.49 o 
  -3   1  15       10.41        5.94      1.87 o 
  -2   1  15       57.40       55.09      2.23 o 
  -1   1  15        2.55        0.77      0.64 o 
   0   1  15      657.51      656.73     11.78 o 
   1   1  15        8.97        8.51      1.12 o 
   2   1  15      100.97      100.40      3.09 o 
   3   1  15        0.78        1.20      1.11 o 
   4   1  15       53.18       53.72      1.79 o 
   5   1  15       16.54       16.16      0.95 o 
  -5   2  15      149.42      136.31      6.31 o 
  -4   2  15        9.99        8.68      2.12 o 
  -3   2  15       95.58      105.05      5.20 o 
  -2   2  15       56.38       61.64      2.45 o 
  -1   2  15        4.75        3.17      0.74 o 
   0   2  15       58.68       62.24      4.21 o 
   1   2  15       77.59       72.88      2.49 o 
   2   2  15       10.48       10.40      2.03 o 
   3   2  15        7.66        9.96      1.67 o 
   4   2  15       21.31       19.79      1.17 o 
   5   2  15       50.42       48.36      3.80 o 
  -5   3  15       16.54       20.19      2.97 o 
  -4   3  15      129.19      143.94      6.40 o 
  -3   3  15        4.72        4.14      1.75 o 
  -2   3  15       38.90       25.71      1.86 o 
  -1   3  15      411.61      416.84      6.74 o 
   0   3  15       94.31       97.70      3.44 o 
   1   3  15      989.42      999.65     13.61 o 
   2   3  15       69.25       78.84      2.75 o 
   3   3  15       56.12       58.16      2.47 o 
   4   3  15       52.52       53.47      1.76 o 
   5   3  15      248.89      232.16      4.40 o 
  -4   4  15        9.94       17.90      2.85 o 
  -3   4  15       47.26       44.49      3.32 o 
  -2   4  15        4.70        1.19      0.87 o 
  -1   4  15      149.95      139.44      5.19 o 
   0   4  15        1.38        0.89      0.77 o 
   1   4  15       29.77       32.15      2.43 o 
   2   4  15      122.20      121.94      3.39 o 
   3   4  15       77.42       78.13      2.87 o 
   4   4  15       29.74       30.95      2.70 o 
   5   4  15       11.21        8.75      1.25 o 
  -4   5  15       79.81      106.47      5.64 o 
  -3   5  15       72.85       72.44      2.77 o 
  -2   5  15      133.26      141.28      4.12 o 
  -1   5  15       65.70       69.87      3.02 o 
   0   5  15      122.80      131.67      3.33 o 
   1   5  15       90.94       96.20      3.62 o 
   2   5  15      170.06      168.68      3.56 o 
   3   5  15      253.26      249.84      4.79 o 
   4   5  15      369.91      371.91      4.85 o 
   5   5  15        0.42        0.56      0.86 o 
  -4   6  15       95.54       91.57      5.35 o 
  -3   6  15       28.38       34.05      1.88 o 
  -2   6  15        0.26        0.29      1.04 o 
  -1   6  15       49.63       44.98      2.61 o 
   0   6  15       27.92       29.19      2.23 o 
   1   6  15      370.02      376.01      8.16 o 
   2   6  15      106.61       97.94      2.76 o 
   3   6  15       13.47       15.79      1.45 o 
   4   6  15        7.26        6.59      0.78 o 
   5   6  15      175.98      202.14      5.03 o 
  -3   7  15       15.27       10.57      1.56 o 
  -2   7  15        0.05        0.10      0.96 o 
  -1   7  15       62.64       71.63      3.15 o 
   0   7  15      135.23      139.13      4.34 o 
   1   7  15        0.86        1.42      0.74 o 
   2   7  15       65.55       63.27      2.30 o 
   3   7  15      769.61      785.98     10.67 o 
   4   7  15      114.44      112.15      2.89 o 
   5   7  15      210.07      205.62      6.37 o 
  -2   8  15       44.60       51.44      2.78 o 
  -1   8  15        1.75        2.40      1.23 o 
   0   8  15       87.76       83.17      3.48 o 
   1   8  15      138.70      151.76      5.78 o 
   2   8  15       24.35       16.86      1.84 o 
   3   8  15        0.53       -0.04      0.78 o 
   4   8  15       10.51       15.35      1.63 o 
   5   8  15      101.79      118.15      3.14 o 
  -2   9  15       41.40       45.58      2.68 o 
  -1   9  15        5.53        6.33      2.01 o 
   0   9  15       92.67       94.58      3.76 o 
   1   9  15        4.56        6.21      1.22 o 
   2   9  15       63.06       67.38      4.59 o 
   3   9  15      487.05      496.49      9.18 o 
   4   9  15       70.99       74.82      2.48 o 
  -1  10  15       52.34       51.33      3.76 o 
   0  10  15       57.29       64.93      2.46 o 
   1  10  15      101.87      100.38      3.51 o 
   2  10  15        0.07        1.33      1.27 o 
   3  10  15      113.25      130.13      4.24 o 
   4  10  15       77.93       94.69      5.58 o 
   1  11  15       11.48        9.71      1.77 o 
   2  11  15       88.92       97.45      6.36 o 
  -1  -9  16        2.99        2.80      1.40 o 
  -3  -8  16        4.74        2.51      2.60 o 
  -2  -8  16       22.68       21.00      1.93 o 
  -1  -8  16       32.78       42.01      3.22 o 
   0  -8  16        1.81        0.87      0.88 o 
   1  -8  16       68.17       78.79      3.09 o 
  -4  -7  16        4.83        3.93      1.57 o 
  -3  -7  16       98.20      121.14      4.62 o 
  -2  -7  16      191.58      211.99      5.09 o 
  -1  -7  16        0.02       -0.90      1.07 o 
   0  -7  16      333.85      347.64      6.31 o 
   1  -7  16       18.19       13.64      1.34 o 
   2  -7  16       31.04       32.89      1.96 o 
  -4  -6  16       71.14       77.56      3.64 o 
  -3  -6  16       14.95        6.94      1.52 o 
  -2  -6  16       35.67       30.05      2.08 o 
  -1  -6  16        1.67        3.48      1.05 o 
   0  -6  16       31.11       37.52      2.05 o 
   1  -6  16      115.75      119.98      3.10 o 
   2  -6  16       52.27       46.64      2.11 o 
   3  -6  16       35.54       35.42      2.17 o 
  -4  -5  16       19.19        9.47      2.35 o 
  -3  -5  16       74.45       79.40      3.56 o 
  -2  -5  16        5.73        4.15      1.31 o 
  -1  -5  16      151.76      134.68      3.77 o 
   0  -5  16      171.58      167.97      5.57 o 
   1  -5  16       32.18       28.34      1.69 o 
   2  -5  16      116.29      126.77      3.23 o 
   3  -5  16        1.75        0.58      0.97 o 
  -4  -4  16      124.37      126.28      6.19 o 
  -3  -4  16      135.72      132.54      4.52 o 
  -2  -4  16       47.30       59.59      3.46 o 
  -1  -4  16       56.46       66.40      1.93 o 
   0  -4  16      195.63      199.90      4.46 o 
   1  -4  16       45.78       52.50      2.32 o 
   2  -4  16        7.43        8.32      1.19 o 
   3  -4  16       14.11       13.56      1.32 o 
   4  -4  16       52.24       60.61      2.79 o 
  -5  -3  16       44.57       44.27      4.08 o 
  -4  -3  16      366.88      393.29     12.02 o 
  -3  -3  16        0.40        2.31      1.15 o 
  -2  -3  16       22.18       29.59      3.61 o 
  -1  -3  16      382.23      373.66      5.56 o 
   0  -3  16      245.16      261.16      5.20 o 
   1  -3  16        2.25        0.73      0.83 o 
   2  -3  16        9.61       10.43      1.17 o 
   3  -3  16        2.43        3.35      0.92 o 
   4  -3  16       59.24       72.42      2.82 o 
  -5  -2  16      152.92      164.13      6.98 o 
  -4  -2  16       13.52        4.61      1.90 o 
  -3  -2  16       19.74       22.51      2.99 o 
  -2  -2  16      148.07      163.30      3.39 o 
  -1  -2  16       95.07       95.95      2.77 o 
   0  -2  16        0.34       -0.54      1.25 o 
   1  -2  16       52.34       52.27      2.28 o 
   2  -2  16      141.04      142.78      3.91 o 
   3  -2  16      183.57      173.07      5.63 o 
   4  -2  16      118.42      116.51      3.48 o 
  -5  -1  16      143.79      130.18      6.24 o 
  -4  -1  16        1.50        1.34      1.47 o 
  -3  -1  16      154.58      187.67      7.55 o 
  -2  -1  16      352.70      334.78      5.57 o 
  -1  -1  16       46.13       44.15      1.93 o 
   0  -1  16        0.02        0.55      0.77 o 
   1  -1  16      319.05      328.45      6.15 o 
   2  -1  16        4.76        2.65      1.17 o 
   3  -1  16       12.81       15.36      1.33 o 
   4  -1  16        0.02        0.95      0.86 o 
  -5   0  16       90.04       90.74      5.18 o 
  -4   0  16        4.13        2.17      1.70 o 
  -3   0  16      129.01      129.92      6.09 o 
  -2   0  16      172.00      201.83     10.13 o 
  -1   0  16       84.47       94.16      2.74 o 
   0   0  16       12.21        7.62      1.34 o 
   1   0  16      264.98      267.98      5.37 o 
   2   0  16      176.72      160.67      4.67 o 
   3   0  16       49.43       57.81      3.05 o 
   4   0  16       84.93       83.46      2.84 o 
   5   0  16        0.02        0.01      0.72 o 
  -4   1  16      127.25      144.35      6.55 o 
  -3   1  16        8.84        9.70      2.16 o 
  -2   1  16        1.17       -0.10      0.94 o 
  -1   1  16        5.50        4.99      1.28 o 
   0   1  16      117.11      112.34      3.80 o 
   1   1  16        3.31        2.81      0.93 o 
   2   1  16       25.68       27.03      1.93 o 
   3   1  16       37.29       32.42      2.81 o 
   4   1  16      130.08      136.79      3.67 o 
   5   1  16        0.08        1.27      0.70 o 
  -4   2  16       15.83        8.25      2.20 o 
  -3   2  16        0.45        0.52      1.40 o 
  -2   2  16        2.53        1.32      0.85 o 
  -1   2  16       28.57       33.70      1.81 o 
   0   2  16      131.47      125.07      4.05 o 
   1   2  16       96.35      100.42      3.04 o 
   2   2  16       49.30       51.62      2.48 o 
   3   2  16      107.77      107.55      4.31 o 
   4   2  16       46.33       46.35      3.49 o 
   5   2  16       21.29       23.31      4.87 o 
  -4   3  16        1.02       -1.64      1.42 o 
  -3   3  16       41.94       56.63      4.15 o 
  -2   3  16        3.53        2.04      1.06 o 
  -1   3  16      171.84      188.04      4.94 o 
   0   3  16        5.17        5.05      1.17 o 
   1   3  16       30.96       29.86      2.39 o 
   2   3  16       14.99       12.85      1.45 o 
   3   3  16       30.23       33.96      2.80 o 
   4   3  16       65.21       53.58      2.25 o 
   5   3  16       65.43       66.47      2.37 o 
  -4   4  16       37.08       33.92      3.78 o 
  -3   4  16        6.73        9.90      2.36 o 
  -2   4  16       34.93       35.80      2.42 o 
  -1   4  16      269.70      268.21      6.26 o 
   0   4  16        5.19        4.67      1.20 o 
   1   4  16      136.68      137.26      9.51 o 
   2   4  16      496.51      513.28      8.52 o 
   3   4  16      180.14      198.88      6.03 o 
   4   4  16        4.59        4.35      0.87 o 
   5   4  16        2.26        0.58      0.89 o 
  -3   5  16       87.10       97.15      2.80 o 
  -2   5  16      134.69      121.77      4.95 o 
  -1   5  16        9.37       12.59      2.15 o 
   0   5  16        6.88        6.43      1.33 o 
   1   5  16       41.24       49.42      2.74 o 
   2   5  16        0.09        2.57      2.37 o 
   3   5  16      123.65      117.10      5.26 o 
   4   5  16        0.10        1.34      1.00 o 
   5   5  16       25.63       26.14      1.98 o 
  -3   6  16       70.18       67.67      2.89 o 
  -2   6  16       38.20       37.83      2.89 o 
  -1   6  16      137.37      141.56      4.43 o 
   0   6  16        4.89        3.14      1.52 o 
   1   6  16      333.93      357.65      8.09 o 
   2   6  16     1014.11     1033.30     29.82 o 
   3   6  16       94.52       90.93      3.27 o 
   4   6  16       45.44       42.63      2.59 o 
   5   6  16       25.72       35.79      2.24 o 
  -2   7  16       15.17       16.40      1.85 o 
  -1   7  16        0.22       -0.72      1.04 o 
   0   7  16       14.82       11.47      1.75 o 
   1   7  16        8.86        5.54      1.87 o 
   2   7  16       40.53       35.41      2.33 o 
   3   7  16      259.56      247.18      6.48 o 
   4   7  16       32.36       35.23      2.20 o 
  -2   8  16       98.32      104.15      3.82 o 
  -1   8  16        2.47        1.37      1.24 o 
   0   8  16      398.00      401.49      8.58 o 
   1   8  16        3.74        6.15      2.02 o 
   2   8  16      177.87      160.96      3.82 o 
   3   8  16       31.64       30.30      3.15 o 
   4   8  16      388.10      427.00      8.48 o 
  -1   9  16       44.32       43.84      2.96 o 
   0   9  16       11.62       10.72      1.78 o 
   1   9  16        4.75        2.82      1.34 o 
   2   9  16       22.95       20.15      2.47 o 
   3   9  16      149.82      156.95      4.67 o 
   1  10  16       53.88       39.95      4.17 o 
   2  10  16        1.91        1.17      1.85 o 
  -2  -7  17       18.96       22.15      2.45 o 
  -1  -7  17        0.02       -0.09      1.19 o 
   0  -7  17       21.17       14.85      1.50 o 
   1  -7  17        0.09        0.13      0.73 o 
  -3  -6  17       14.84       14.19      2.00 o 
  -2  -6  17        7.49        4.41      1.43 o 
  -1  -6  17       53.15       46.99      3.26 o 
   0  -6  17        0.03       -1.13      0.63 o 
   1  -6  17        7.03        5.96      1.07 o 
   2  -6  17       21.83       21.56      1.67 o 
  -3  -5  17        6.85       14.79      1.98 o 
  -2  -5  17       27.69       32.25      2.71 o 
  -1  -5  17       30.93       42.06      3.04 o 
   0  -5  17        2.74        3.07      0.99 o 
   1  -5  17       42.72       40.74      2.64 o 
   2  -5  17       26.48       24.86      1.71 o 
  -4  -4  17       57.49       64.64      4.65 o 
  -3  -4  17        0.39        1.98      1.86 o 
  -2  -4  17       19.82       18.09      2.47 o 
  -1  -4  17      160.82      173.75      4.72 o 
   0  -4  17        6.98        6.46      1.14 o 
   1  -4  17      194.79      189.76      4.65 o 
   2  -4  17      161.73      176.02      3.90 o 
   3  -4  17       22.46       22.90      1.71 o 
  -4  -3  17       85.97       88.70      5.33 o 
  -3  -3  17        0.28        0.57      1.57 o 
  -2  -3  17        4.35        3.76      1.30 o 
  -1  -3  17       30.56       36.41      2.21 o 
   0  -3  17        4.37        3.66      0.99 o 
   1  -3  17       13.43       13.05      1.63 o 
   2  -3  17      147.59      152.39      4.48 o 
   3  -3  17      135.14      128.18      3.31 o 
  -4  -2  17      114.72      100.71      5.68 o 
  -3  -2  17       97.46      113.88      5.99 o 
  -2  -2  17       73.42       66.17      2.06 o 
  -1  -2  17       85.01      104.12      3.53 o 
   0  -2  17        3.66        1.19      0.82 o 
   1  -2  17        1.59        0.31      0.86 o 
   2  -2  17        0.81        1.98      1.03 o 
   3  -2  17        0.83        0.03      0.76 o 
   4  -2  17       23.23       23.27      1.91 o 
  -4  -1  17      268.30      309.02     10.59 o 
  -3  -1  17      170.82      192.89      7.92 o 
  -2  -1  17        3.79        4.13      1.26 o 
  -1  -1  17       43.16       42.18      2.80 o 
   0  -1  17        1.86        1.70      0.99 o 
   1  -1  17      188.88      201.10      4.91 o 
   2  -1  17        1.18        1.95      0.99 o 
   3  -1  17        2.55        1.76      0.87 o 
   4  -1  17       59.03       52.94      2.82 o 
  -4   0  17       61.20       63.59      4.66 o 
  -3   0  17      329.87      288.68     10.06 o 
  -2   0  17        2.03        3.95      0.93 o 
  -1   0  17       24.86       27.79      2.89 o 
   0   0  17       39.85       43.76      3.81 o 
   1   0  17       67.31       70.44      2.66 o 
   2   0  17      102.47      101.85      3.33 o 
   3   0  17        0.13        0.47      0.76 o 
   4   0  17        0.02       -1.16      0.79 o 
  -4   1  17      206.23      228.59      8.80 o 
  -3   1  17       73.59       76.70      4.94 o 
  -2   1  17        0.61        3.76      1.39 o 
  -1   1  17        1.03        0.60      0.88 o 
   0   1  17      184.65      189.77      8.26 o 
   1   1  17      136.42      147.64      3.85 o 
   2   1  17        0.98        0.33      1.05 o 
   3   1  17        0.53        0.11      1.15 o 
   4   1  17       54.11       56.13      5.44 o 
  -4   2  17      538.17      516.00     15.04 o 
  -3   2  17       16.85       22.19      3.21 o 
  -2   2  17      134.52      135.76      3.89 o 
  -1   2  17      137.10      141.38      5.73 o 
   0   2  17       36.65       35.60      2.54 o 
   1   2  17        5.15        5.54      1.36 o 
   2   2  17       73.16       86.85      3.01 o 
   3   2  17      167.83      169.32      5.62 o 
   4   2  17      107.19      119.20      3.45 o 
  -3   3  17        0.10        0.25      1.58 o 
  -2   3  17        3.27        3.31      1.23 o 
  -1   3  17      107.21      104.34      3.65 o 
   0   3  17       48.65       52.12      2.70 o 
   1   3  17       31.32       38.43      3.91 o 
   2   3  17       59.66       63.32      2.65 o 
   3   3  17       74.25       87.43      4.01 o 
   4   3  17       44.46       38.16      2.10 o 
  -3   4  17       76.14       65.44      4.70 o 
  -2   4  17       10.25       14.44      1.96 o 
  -1   4  17       13.11       16.60      1.83 o 
   0   4  17       10.51        9.38      2.11 o 
   1   4  17       31.24       28.88      4.31 o 
   2   4  17      338.34      353.44      8.35 o 
   3   4  17        6.96        9.92      2.77 o 
   4   4  17        0.81        0.69      0.82 o 
  -2   5  17        0.02       -0.20      1.08 o 
  -1   5  17       74.90       83.80      3.45 o 
   0   5  17      243.67      261.68      9.09 o 
   1   5  17       38.93       43.94      4.39 o 
   2   5  17       21.33       22.14      4.11 o 
   3   5  17        0.16        0.87      1.22 o 
   4   5  17       59.78       61.32      2.88 o 
  -2   6  17       11.78       12.29      2.05 o 
  -1   6  17        0.17       -0.98      2.16 o 
   0   6  17        6.47        3.87      1.78 o 
   1   6  17      119.07      122.49      4.41 o 
   2   6  17       67.13       59.34      3.22 o 
   3   6  17        8.02        2.89      2.02 o 
   4   6  17        7.70        6.49      1.08 o 
  -2   7  17      109.51      123.09      4.16 o 
  -1   7  17      118.30      110.08      4.04 o 
   0   7  17      279.29      287.58      6.99 o 
   1   7  17        3.66        4.60      1.96 o 
   2   7  17       53.91       66.58      5.11 o 
   3   7  17      205.23      198.04      8.91 o 
  -1   8  17        0.58       -0.98      1.15 o 
   0   8  17       25.74       28.02      2.45 o 
   1   8  17        3.76        2.25      1.61 o 
   2   8  17       66.13       65.80      3.42 o 
   3   8  17       30.07       27.39      2.80 o 
   1   9  17       14.13       11.03      2.50 o 
  -1  -6  18      144.72      165.92     11.63 o 
   0  -6  18       67.71       72.25      2.55 o 
  -2  -5  18        0.87       -0.08      1.40 o 
  -1  -5  18        5.20        0.53      1.69 o 
   0  -5  18        1.52       -0.36      0.79 o 
   1  -5  18       53.16       56.06      2.32 o 
  -3  -4  18       29.73       28.03      4.30 o 
  -2  -4  18      222.03      260.87      7.11 o 
  -1  -4  18       14.56       14.76      1.59 o 
   0  -4  18       14.97       15.02      1.53 o 
   1  -4  18       60.06       67.43      3.31 o 
   2  -4  18       49.94       50.00      2.34 o 
  -3  -3  18       61.87       71.19      4.98 o 
  -2  -3  18        0.43        3.08      2.10 o 
  -1  -3  18       22.39       25.07      2.03 o 
   0  -3  18        0.32        0.46      1.02 o 
   1  -3  18       38.99       39.45      2.57 o 
   2  -3  18        0.20       -0.64      0.75 o 
  -3  -2  18      158.14      199.10      8.43 o 
  -2  -2  18       70.54       68.76     10.13 o 
  -1  -2  18       37.60       47.75      2.58 o 
   0  -2  18      103.86      125.26      9.28 o 
   1  -2  18      148.96      153.49      4.16 o 
   2  -2  18       40.68       40.30      2.60 o 
   3  -2  18      106.86      115.31      3.19 o 
  -3  -1  18        8.36        3.52      2.10 o 
  -2  -1  18        9.98        9.13      1.29 o 
  -1  -1  18       15.15       25.84      2.07 o 
   0  -1  18        2.02        1.22      1.20 o 
   1  -1  18        0.55       -1.32      0.79 o 
   2  -1  18      290.59      297.68      6.28 o 
   3  -1  18       34.49       39.83      2.13 o 
  -3   0  18        8.59       16.49      3.07 o 
  -2   0  18       36.58       40.82      2.91 o 
  -1   0  18        4.03        2.72      1.06 o 
   0   0  18      209.74      210.18      5.75 o 
   1   0  18        7.12        6.15      1.72 o 
   2   0  18        3.38        2.84      1.07 o 
   3   0  18       14.80       16.06      2.11 o 
  -3   1  18      295.04      295.25     10.50 o 
  -2   1  18       38.69       36.49      2.06 o 
  -1   1  18       17.58       20.93      2.49 o 
   0   1  18       20.34       20.25      4.58 o 
   1   1  18       61.46       65.77      3.24 o 
   2   1  18       47.03       51.24      2.56 o 
   3   1  18      114.33      125.89      9.44 o 
  -3   2  18      154.52      160.80      7.45 o 
  -2   2  18        4.22        4.47      1.28 o 
  -1   2  18       57.01       49.44      3.36 o 
   0   2  18       13.36       18.46      5.62 o 
   1   2  18        0.99       -0.82      1.00 o 
   2   2  18       23.24       21.78      2.51 o 
   3   2  18      182.21      189.05      6.10 o 
   4   2  18        0.08        1.02      1.58 o 
  -3   3  18       11.51       17.49      2.93 o 
  -2   3  18        7.20        5.00      1.39 o 
  -1   3  18        7.72       12.66      2.12 o 
   0   3  18      125.83      130.28      4.39 o 
   1   3  18       70.40       69.46      3.33 o 
   2   3  18       29.71       29.59      3.44 o 
   3   3  18       17.58       21.55      2.92 o 
  -2   4  18       75.66       72.30      3.69 o 
  -1   4  18       23.44       26.15      2.25 o 
   0   4  18        2.57        2.14      1.55 o 
   1   4  18        1.69        1.71      1.11 o 
   2   4  18      272.66      292.05     16.02 o 
   3   4  18        2.06        0.93      1.29 o 
  -2   5  18       17.26        9.69      1.84 o 
  -1   5  18        3.47        3.69      1.35 o 
   0   5  18       35.64       33.86      3.58 o 
   1   5  18        0.34       -0.87      1.01 o 
   2   5  18        0.72       -0.03      1.14 o 
   3   5  18        3.15        3.70      2.19 o 
  -1   6  18        9.62       11.82      1.75 o 
   0   6  18        3.41        0.57      1.51 o 
   1   6  18       84.20       86.92      5.31 o 
   2   6  18        0.45        0.44      1.20 o 
   3   6  18      102.89      110.35      6.69 o 
   0   7  18        1.30        1.22      1.53 o 
   1   7  18        1.73        1.06      1.54 o 
   2   7  18       14.86       11.01      2.92 o 
  -1  -4  19        7.00        5.78      2.24 o 
   0  -4  19       63.50       74.20      3.37 o 
  -2  -3  19       31.95       22.94      3.47 o 
  -1  -3  19      103.13      105.02      3.68 o 
   0  -3  19      212.08      218.70     11.97 o 
   1  -3  19        2.73        1.58      1.06 o 
  -1  -2  19       25.39       29.09      4.02 o 
   0  -2  19       18.81       17.88      2.46 o 
   1  -2  19        0.02        0.43      0.92 o 
   2  -2  19        4.20        5.58      1.35 o 
  -2  -1  19      186.38      213.74      5.64 o 
  -1  -1  19      145.89      158.28      5.11 o 
   0  -1  19       40.83       32.49      2.56 o 
   1  -1  19        0.07       -0.64      1.07 o 
   2  -1  19       10.35       10.25      1.55 o 
  -2   0  19      174.09      184.08      5.35 o 
  -1   0  19        1.06        2.34      1.10 o 
   0   0  19       51.94       59.56      3.03 o 
   1   0  19        1.16        0.66      1.23 o 
   2   0  19      136.21      141.26      4.16 o 
  -2   1  19        8.31        9.28      1.50 o 
  -1   1  19        0.14        0.54      1.13 o 
   0   1  19        2.35        7.72      1.52 o 
   1   1  19       26.82       29.20      3.44 o 
   2   1  19        2.18        1.58      1.10 o 
  -2   2  19       72.51       85.29      3.69 o 
  -1   2  19       21.08       19.16      2.51 o 
   0   2  19        1.13        0.37      1.06 o 
   1   2  19       42.38       47.93      3.23 o 
   2   2  19       75.44       75.25      3.76 o 
  -1   3  19       17.83       11.93      2.15 o 
   0   3  19      196.41      195.92      7.74 o 
   1   3  19       46.42       47.94      3.26 o 
   2   3  19       27.35       24.48      2.56 o 
  -1   4  19       46.12       64.49      4.04 o 
   0   4  19       16.96       19.43      2.88 o 
   1   4  19       32.73       29.70      2.65 o 
   2   4  19        8.33        8.34      2.83 o 
   0   5  19       75.99       80.28      4.92 o 
   1   5  19       14.29       20.77      3.13 o 
   2   5  19        5.68        5.20      2.35 o 
   0   1  20        0.04       -0.27      1.07 o 
                                                 
